# Supplementary material for: The value of the neutrophil-lymphocyte count ratio in the diagnosis of sepsis in patients admitted to the Intensive Care Unit: A retrospective cohort study
Source: PLoS One. 2019 Feb 27;14(2):e0212861. doi: 10.1371/journal.pone.0212861 (PMC6392273; doi:10.1371/journal.pone.0212861)
Supplement: S1 Dataset — (XLSX) [file pone.0212861.s005.xlsx]

## Sheet: databaseNLCRv10
rando_num	sex	age_adm	apache2_nice	PDM	diagnosis	opname_categorie	sepsis	arm	opn_zkh	ontslag_zkh	duur_ZH	opn_ic	ontslag_ic	duur_IC	seizoen	kamer	daglichtkamer	arf	chron_cardiovasc_insuff	chron_dial	chron_nier_insuff	cirrhose	copd	diabetes	met_neoplasma	immu_insuff	cogn_st	alc_abus	roken	LOS_voor_IC	ic_los	hosp_LOS	deadICU	dead_hosp	dead_within_28_days	dead_within_6_months	coma_dag_cum	del_dag_cum	@28DFD	del_type	antipsychotica	included_final_analysis	zopiclon	temazepam	oxazepam	clonidine	haloperidol	midazolam	esketamine
1	0	83	23	65.0621	pneumonia	3	1	1	2011-07-03	2011-07-16	13	2011-07-03	2011-07-07	4	0	28	1	1	0	0	0	0	0	1	0	0	0	0	0	0	5	13	2	2	0	2	0	0	28	0	0	1	3.7	0	0	0	12	0	0
2	0	49	25	67.0806	bleeding, upper GI	2	0	1	2011-03-28	2011-07-29	123	2011-07-04	2011-07-10	6	0	20	1	1	0	0	0	0	0	0	0	0	0	0	1	96	7	121	2	2	0	2	1	0	27	0	0	1	22.5	0	0	0	0	0	0
4	1	73	32	96.956	respiratory-medical, other	3	0	2	2011-07-05	2011-08-10	36	2011-07-05	2011-07-10	5	0	30	1	0	0	0	0	0	0	1	0	0	1	0	0	0	6	35	2	2	0	2	2	3	0	2	0	1	0	0	0	0.1	20	0	0
5	0	68	24	11.5851	cancer-colon	3	0	2	2011-07-03	2011-07-23	20	2011-07-06	2011-07-07	1	0	26	1	1	0	0	0	0	0	0	0	0	1	1	1	3	2	20	2	1	1	1	0	18	0	2	0	1	0	0	0	0	10	0	0
6	1	30	17	10.199	sepsis	2	1	2	2011-07-05	2011-07-11	6	2011-07-06	2011-07-07	1	0	12	1	0	0	0	0	0	0	0	0	0	0	0	0	1	2	6	2	2	0	2	0	0	28	0	0	1	0	10	0	0	0	0	0
7	0	55	30	94.9885	cardiac arrest	2	0	2	2011-07-06	2011-07-11	5	2011-07-06	2011-07-09	3	0	18	1	0	0	0	0	0	0	0	0	0	0	0	1	0	4	5	2	2	0	2	2	0	26	0	0	1	0	0	0	0	5	0	0
8	0	69	19	8.75565	cancer other	1	0	1	2011-07-05	2011-07-28	23	2011-07-06	2011-07-08	2	0	32	1	0	0	0	0	0	0	0	0	0	0	0	0	1	3	23	2	2	0	2	0	0	28	0	0	1	0	0	0	0	0	0	0
9	0	72	13	14.3245	pulmonary embolism	3	0	1	2011-07-07	2011-07-15	8	2011-07-07	2011-07-08	1	0	16	1	0	0	0	0	0	0	0	0	0	0	0	0	0	2	8	2	2	0	2	0	0	28	0	0	0	0	0	5	0	0	0	0
10	0	79	19	47.2373	guillain-barre	4	0	1	2011-07-05	2011-08-09	35	2011-07-08	2011-07-18	10	0	26	1	0	0	0	0	0	0	0	0	0	0	0	0	3	11	34	2	2	0	2	1	0	27	0	0	1	7.5	0	0	0	0	0	0
13	0	79	15	28.8143	pneumonia	3	0	1	2011-07-10	2011-07-20	10	2011-07-10	2011-07-13	3	0	22	1	0	0	0	1	0	0	1	0	0	0	0	0	0	4	10	2	2	0	1	0	0	28	0	0	1	0	0	0	0	0	0	0
14	1	58	21	95.7663	head trauma	5	0	1	2011-07-11	2011-07-15	4	2011-07-11	2011-07-12	1	0	32	1	0	0	0	0	0	0	0	0	0	0	0	1	0	2	4	2	2	0	2	0	0	28	0	0	1	0	0	0	0	0.5	0	0
15	0	73	30	97.6079	cardiac arrest	2	0	2	2011-07-11	2011-08-02	22	2011-07-11	2011-07-13	2	0	18	1	0	0	0	0	0	0	0	0	0	0	0	0	0	3	21	2	2	0	2	2	0	26	0	0	1	0	0	0	0	0	263.25	0
17	1	28	23	28.5226	intoxication	2	0	2	2011-07-11	2011-07-12	1	2011-07-11	2011-07-12	1	0	20	1	0	0	0	0	0	0	0	0	0	0	0	1	0	2	1	2	2	0	2	1	0	27	0	1	0	0	0	0	0	0	0	0
18	1	73	19	79.4354	sufheid na choecystectomie	4	1	1	2011-07-06	2011-09-07	63	2011-07-12	2011-08-16	35	0	14	1	0	0	0	0	0	0	0	0	0	0	0	1	6	36	61	2	2	0	2	0	1	27	1	0	1	75	10	80	0	0	0	0
19	1	63	22	63.1921	GI vasculair ischemia	0	0	2	2011-07-09	2011-11-28	142	2011-07-12	2011-08-04	23	0	34	1	0	0	0	0	0	0	1	0	0	0	0	1	3	24	139	2	2	0	1	9	15	0	2	0	1	0	0	0	0	43	308.247	0
20	0	84	23	84.5244	infarction	2	0	1	2011-07-13	2011-08-02	20	2011-07-13	2011-07-14	1	0	16	1	0	0	0	0	0	0	1	0	0	0	0	0	0	2	19	2	2	0	2	0	0	28	0	0	1	0	0	10	0	0	0	0
21	0	60	19	53.5228	complications of previous GI surgery	0	0	1	2011-07-11	2011-08-12	32	2011-07-14	2011-08-01	18	0	28	1	1	0	0	0	0	0	0	0	0	0	0	0	3	19	31	2	2	0	2	8	2	18	2	0	1	37.5	0	10	0	26	975.053	0
22	1	85	20	88.5271	complications of previous GI surgery	0	1	2	2011-07-03	2011-08-22	50	2011-07-14	2011-07-19	5	0	16	1	0	0	0	0	0	0	1	0	0	0	0	0	11	6	49	2	2	0	2	1	3	24	2	0	1	0	0	0	0	7	0	5
23	1	76	21	43.5123	metabolic/ endocrine medical, other	2	0	2	2011-07-15	2011-07-29	14	2011-07-15	2011-07-16	1	0	22	1	1	0	0	0	0	0	0	0	0	0	0	0	0	2	14	2	2	0	2	0	0	28	0	0	0	0	0	0	0	0	0	0
25	0	51	27	92.26	chf	2	0	1	2011-07-19	2011-08-02	14	2011-07-19	2011-07-21	2	0	22	1	0	0	0	0	0	0	1	0	0	0	0	0	0	3	13	2	2	0	2	0	0	28	0	0	1	0	0	0	0	0	0	0
30	0	60	16	10.2943	pneumonia	3	0	1	2011-07-23	2011-07-29	6	2011-07-23	2011-07-25	2	0	32	1	0	0	0	0	0	0	0	0	0	0	0	1	0	3	6	2	2	0	2	0	0	28	0	0	1	0	0	0	0	0	0	0
32	1	82	25	45.6749	hemorraghe	2	0	1	2011-07-25	2011-08-01	7	2011-07-25	2011-07-26	1	0	22	1	0	1	0	0	0	0	1	0	0	0	0	0	0	2	6	2	2	0	2	0	1	27	3	0	0	0	0	0	0	0	0	0
33	0	73	13	34.8839	chest trauma	5	0	1	2011-07-25	2011-07-29	4	2011-07-26	2011-07-27	1	0	30	1	0	0	0	0	0	0	0	0	0	0	1	0	1	2	4	2	2	0	2	0	0	28	0	0	1	0	0	0	0	0	0	0
34	1	61	8	6.84788	apnea, sleep	3	0	1	2011-07-26	2011-08-05	10	2011-07-26	2011-08-05	10	0	38	1	0	0	0	0	0	0	0	0	0	0	0	0	0	11	9	2	2	0	2	0	0	28	0	0	1	0	0	0	0	0	0	0
35	1	72	14	31.8708	abdomen, trauma	5	0	1	2011-07-28	2011-08-08	11	2011-07-28	2011-07-30	2	0	16	1	0	0	0	0	0	0	1	0	0	0	0	0	0	3	10	2	2	0	2	0	0	28	0	0	1	0	0	0	0	0	0	0
36	0	78	34	78.2327	aneurysm	0	0	2	2011-07-28	2011-08-07	10	2011-07-28	2011-08-07	10	0	18	1	1	0	0	0	0	0	0	0	0	0	0	1	0	11	9	1	1	1	1	5	6	0	2	0	1	0	0	0	0	33	131.7	0
37	0	71	26	83.1233	renal infection	2	1	1	2011-07-30	2011-08-08	9	2011-08-01	2011-08-03	2	0	20	1	1	0	0	1	0	0	0	0	0	0	1	0	1	3	8	2	2	0	2	0	3	20	1	1	1	0	0	0	0	8.5	0	0
38	0	69	24	77.8602	respiratory-medical, other	3	0	2	2011-08-01	2011-09-06	36	2011-08-01	2011-08-23	22	0	22	1	0	0	0	1	0	0	0	0	0	0	0	0	0	23	35	2	2	0	1	1	0	27	0	0	1	15	0	40	0	0	0	0
39	0	49	18	8.34785	respiratory-medical, other	3	0	1	2011-08-01	2011-08-13	12	2011-08-01	2011-08-08	7	0	32	1	1	0	0	0	0	0	0	0	0	0	0	0	0	8	12	2	2	0	2	0	0	28	0	0	1	15	10	0	0	0	0	0
40	1	69	24	93.5492	trauma	4	0	1	2011-08-13	2011-08-14	1	2011-08-13	2011-08-14	1	0	18	1	0	0	0	0	0	0	0	0	0	0	0	1	0	2	1	2	2	1	1	2	0	99	0	0	0	0	0	0	0	0	0	0
41	0	82	22	98.482	cardiac arrest	2	0	2	2011-08-05	2011-08-23	18	2011-08-05	2011-08-07	2	0	38	1	0	0	0	0	0	0	0	0	0	0	0	0	0	3	18	2	2	0	2	1	0	27	0	0	1	7.5	0	0	0	0	0	0
42	0	74	23	62.3208	cellulitis; operatief	0	0	1	2011-08-07	2011-09-12	36	2011-08-07	2011-08-18	11	0	30	1	0	0	0	0	0	0	0	0	0	0	0	0	0	12	35	2	2	0	2	5	1	22	2	0	1	37.5	0	0	0	4	25.5833	4692.72
44	0	52	29	94.4628	cardiac arrest	2	0	1	2011-08-10	2011-09-06	27	2011-08-10	2011-08-13	3	0	16	1	1	0	0	0	0	0	0	0	0	0	0	0	0	4	26	2	2	0	2	2	0	26	0	0	1	0	0	0	0	0	0	0
45	1	52	19	43.3503	GI obstruction	0	0	2	2011-08-10	2011-09-13	34	2011-08-12	2011-08-24	12	0	34	1	0	0	1	1	0	0	0	0	0	0	0	0	2	13	33	2	2	0	2	0	0	28	0	0	1	0	20	10	0	16		0
48	1	51	25	26.5326	seizures	4	0	1	2011-08-16	2011-08-19	3	2011-08-16	2011-08-17	1	0	28	1	0	0	0	0	0	0	0	0	0	0	0	1	0	2	3	2	2	0	2	1	0	27	0	0	0	0	0	10	0	0	0	0
49	0	65	13	19.8456	chest trauma	5	0	2	2011-08-17	2011-09-02	16	2011-08-17	2011-08-19	2	0	27	0	0	0	0	0	0	0	0	0	0	0	0	1	0	3	15	2	2	0	2	0	0	28	0	0	1	0	0	0	0	0	0	0
50	1	69	13	12.4912	exc COPD	3	0	2	2011-08-19	2011-08-30	11	2011-08-20	2011-08-21	1	0	20	1	0	0	0	0	0	1	0	0	0	0	0	1	1	2	11	2	2	0	2	0	0	28	0	0	1	0	0	0	0	0	0	0
51	1	69	31	96.8895	chf	2	0	2	2011-08-20	2011-08-31	11	2011-08-20	2011-08-24	4	0	16	1	0	0	0	0	0	0	0	0	0	0	0	1	0	5	11	2	2	0	2	0	0	28	0	0	1	0	0	290	7.5439500000000007E-2	0	0	0
52	1	58	27	94.9478	cardiac arrest	2	0	1	2011-08-21	2011-09-15	25	2011-08-21	2011-08-23	2	0	30	1	0	0	0	0	0	0	0	0	0	0	0	0	0	3	24	2	2	0	2	1	0	27	0	0	1	0	0	0	0	0	0	0
53	0	60	29	92.4927	ards	3	1	2	2011-08-21	2011-08-29	8	2011-08-23	2011-08-29	6	0	12	1	1	0	0	0	0	0	0	0	0	0	0	1	2	8	8	1	1	1	1	8	0	0	0	0	1	0	0	10	0	0	662.151	0
54	0	77	29	71.4186	Whipple	1	0	2	2011-08-18	2011-10-25	68	2011-08-26	2011-09-29	34	0	38	1	0	0	0	0	0	0	1	0	0	0	0	0	8	30	67	2	2	0	2	2	7	19	1	0	1	0	0	0	0	20.5	0	0
55	1	51	17	39.8224	meningitis	4	1	1	2011-08-28	2011-09-08	11	2011-08-28	2011-08-29	1	0	20	1	0	0	0	0	0	0	0	0	0	0	0	1	0	2	10	2	2	0	2	1	0	27	0	0	0	0	0	0	0	0	0	0
58	1	59	21	19.5372	renal failure	2	0	1	2011-08-25	2011-11-07	74	2011-08-29	2011-09-01	3	0	26	1	1	0	0	0	0	0	0	0	0	0	0	0	4	4	72	2	2	0	1	0	2	26	1	0	1	0	0	0	0	0	0	0
60	0	18	9	1.33723	pneumonia	3	0	1	2011-08-29	2011-09-13	15	2011-09-06	2011-09-08	2	0	27	0	0	0	0	0	0	0	0	0	0	0	0	0	7	3	14	2	2	0	2	0	0	28	0	0	1	0	0	0	0	0	0	0
62	0	77	19	45.4231	cholangitis	2	1	1	2011-09-07	2011-09-15	8	2011-09-07	2011-09-09	2	0	26	1	0	0	0	0	0	0	0	0	0	0	0	1	0	3	8	2	2	0	2	0	0	28	0	0	1	7.5	0	0	0	0	0	0
63	1	49	24	94.1092	GI medical/hepatic encephalopathy	4	1	2	2011-09-04	2011-09-19	15	2011-09-09	2011-09-12	3	0	28	1	0	0	0	0	1	0	0	0	0	0	1	1	5	4	15	2	2	0	2	1	1	26	1	0	1	0	0	0	0	0	0	0
64	0	74	35	73.8323	elective aneurysm	1	0	1	2011-09-08	2011-10-31	53	2011-09-09	2011-09-14	5	0	34	1	1	0	0	0	0	0	0	0	0	0	0	0	1	6	53	2	2	0	2	1	1	26	1	0	1	0	10	0	0	0	0	0
65	1	80	30	44.1577	hemorrhage	2	0	1	2011-09-11	2011-09-14	3	2011-09-11	2011-09-14	3	0	30	1	1	0	0	0	0	0	0	0	0	0	1	1	0	4	3	1	1	1	1	2	0	0	0	0	1	0	0	0	0	0	7.08477	0
66	1	78	22	82.4901	pneumonia	3	0	2	2011-09-09	2011-10-14	35	2011-09-12	2011-09-20	8	0	38	1	0	0	0	0	0	0	0	0	0	0	0	0	3	9	35	2	2	0	2	1	1	26	1	0	1	0	0	0	0	0	0	0
71	0	43	7	3.4154	thrombus	2	0	2	2011-09-14	2011-09-21	7	2011-09-15	2011-09-16	1	0	18	1	0	0	0	0	0	0	0	0	0	0	1	1	1	2	7	2	2	0	2	0	0	28	0	0	1	0	0	0	0	0	0	0
72	0	73	34	97.6922	cardiac arrest	2	0	2	2011-09-15	2011-09-20	5	2011-09-15	2011-09-18	3	0	30	1	0	1	0	1	0	0	0	0	0	0	0	0	0	4	5	2	2	0	2	2	2	99	2	0	1	0	0	0	0	0	0	0
73	0	83	18	78.7781	hematoma, subdural	4	0	1	2011-09-15	2011-09-28	13	2011-09-15	2011-09-20	5	0	16	1	0	0	0	0	0	0	0	0	0	0	0	0	0	6	13	2	1	1	1	2	4	0	2	0	1	0	0	0	0	11	4	0
74	0	72	15	7.32265	gastrointestinale bloeding	1	0	2	2011-09-05	2011-10-25	50	2011-09-16	2011-09-23	7	0	12	1	0	0	0	0	0	0	0	0	0	0	0	0	11	6	50	2	2	0	2	0	0	28	0	0	1	0	0	0	0	0	0	0
75	0	70	15	44.0599	GI surgery	1	0	1	2011-09-15	2011-09-26	11	2011-09-16	2011-09-19	3	0	20	1	0	0	0	0	0	0	0	0	0	1	0	0	1	4	11	2	2	0	2	1	0	27	0	0	1	0	0	20	0	0	3	15
76	0	56	21	13.5467	sepsis na RALP	2	0	2	2011-09-13	2011-10-07	24	2011-09-16	2011-09-25	9	0	26	1	1	0	0	0	0	0	0	0	0	0	0	0	3	10	24	2	2	0	2	0	0	28	0	0	1	7.5	20	40	0	21.75	20	0
77	0	40	15	36.1792	drug withdrawal	4	0	2	2011-09-17	2011-09-30	13	2011-09-17	2011-09-30	13	0	28	1	1	0	0	0	0	0	0	0	0	1	1	1	0	14	13	2	2	0	1	8	2	18	2	0	1	0	0	70	16.43	30	4265.14	0
78	0	55	13	7.6161	thrombus arterial	2	0	1	2011-09-06	2011-10-03	27	2011-09-18	2011-09-19	1	0	18	1	0	0	0	0	0	0	0	0	0	0	0	0	12	2	27	2	2	0	2	0	0	28	0	0	1	0	10	0	0	0	0	0
80	1	77	18	43.121	sepsis	2	1	1	2011-09-19	2011-09-30	11	2011-09-19	2011-09-21	2	0	18	1	0	0	0	0	0	0	0	0	0	0	0	0	0	3	11	2	2	0	2	0	1	19	2	0	1	0	0	10	0	0	0	0
82	0	77	17	10.9882	aneurysm gepland	1	0	2	2011-09-19	2011-10-18	29	2011-09-20	2011-09-27	7	0	12	1	0	0	0	0	0	0	0	0	0	0	0	1	1	7	29	2	2	0	2	0	3	5	2	0	1	15	0	30	0	15	0	0
83	0	82	35	86.4054	aneurysm	0	0	1	2011-09-20	2011-09-22	2	2011-09-20	2011-09-22	2	0	30	1	0	0	0	0	0	0	0	0	0	0	0	0	0	3	2	1	1	1	1	3	0	0	0	0	1	0	0	0	0	0	191.83	0
84	1	52	17	19.4593	pneumonia	3	1	1	2011-09-20	2011-10-18	28	2011-09-21	2011-10-06	15	1	12	1	0	0	0	0	0	0	0	0	0	0	0	0	1	15	28	2	2	0	2	0	0	28	0	0	1	0	0	10	0	0	10	0
86	1	65	23	58.5868	atelectasis	3	0	2	2011-09-19	2011-10-05	16	2011-09-22	2011-09-30	8	1	14	1	0	0	0	0	0	0	0	0	0	0	0	1	3	9	16	2	2	0	2	0	0	28	0	0	1	0	0	10	0	0	0	0
87	0	73	21	81.3342	GI perforation	0	1	2	2011-09-18	2011-10-15	27	2011-09-23	2011-10-03	10	1	38	1	0	0	0	0	0	0	0	0	0	0	0	0	5	9	27	2	2	0	2	3	2	13	2	0	1	30	20	0	0	19.5	0	0
88	0	74	19	45.2005	cholangitis	2	1	2	2011-09-23	2011-09-30	7	2011-09-23	2011-09-26	3	1	18	1	0	0	0	0	0	0	0	0	0	0	0	0	0	4	7	2	2	0	2	0	0	28	0	0	1	0	0	0	0	0	0	0
89	0	66	28	30.8562	GI medical	2	0	2	2011-09-09	2011-10-12	33	2011-09-24	2011-09-28	4	1	30	1	1	0	0	0	0	0	0	1	0	0	0	0	15	5	33	2	2	0	2	1	2	25	1	0	1	7.5	0	0	0	0	0	0
90	0	64	10	8.95442	emphysema	3	0	2	2011-09-24	2011-10-01	7	2011-09-25	2011-09-26	1	1	34	1	0	0	0	0	0	1	1	0	0	0	0	0	1	2	7	2	2	0	2	0	0	28	0	0	1	0	0	0	0	0	0	0
91	0	78	13	29.9467	GI perforation	0	1	2	2011-09-01	2011-10-11	40	2011-09-26	2011-09-30	4	1	34	1	0	0	0	0	0	0	0	0	0	0	0	0	25	5	40	2	2	0	2	0	0	28	0	0	1	0	0	0	0	0	0	0
92	1	40	21	30.2955	intoxication	2	0	1	2011-09-26	2011-09-27	1	2011-09-26	2011-09-27	1	1	12	1	0	0	0	0	0	0	0	0	0	0	0	1	0	2	1	2	2	0	2	1	0	27	0	1	0	0	0	0	0	0	84.7257	0
94	1	86	18	44.5414	trauma	5	0	2	2011-09-27	2011-11-16	50	2011-09-27	2011-11-04	38	1	32	1	0	0	0	0	0	0	0	0	0	0	0	1	0	39	49	2	2	0	2	3	2	23	2	0	1	153.7	30	130	0	10	2.5	0
95	0	80	25	80.2453	pneumonia	3	0	1	2011-09-26	2011-10-16	20	2011-09-27	2011-10-16	19	1	26	1	1	0	0	1	0	0	0	0	0	0	0	0	1	20	20	1	1	1	1	19	0	1	0	0	1	0	0	10	0	29	920.005	0
96	0	65	30	75.9296	chf, congestive heart failure	3	0	2	2011-09-29	2011-10-06	7	2011-09-29	2011-10-06	7	1	40	1	0	0	0	1	0	0	0	0	0	0	0	0	0	8	7	1	1	1	1	5	1	2	1	0	1	0	0	30	0	0	385.337	0
97	0	57	12	15.627	trauma	5	0	1	2011-09-30	2011-10-14	14	2011-09-30	2011-10-02	2	1	12	1	0	0	0	0	0	0	0	0	0	0	0	0	0	3	14	2	2	0	2	0	0	28	0	0	1	7.5	0	0	0	0	0	0
98	1	44	10	4.85155	acid-based electrolyte disturbance	2	0	2	2011-10-01	2011-10-15	14	2011-10-01	2011-10-03	2	1	38	1	0	0	0	0	0	0	0	0	0	0	1	0	0	3	14	2	2	0	2	0	0	28	0	0	1	0	0	0	0	0	0	0
100	1	86	16	27.5757	hemothorax	3	0	1	2011-10-03	2011-10-25	22	2011-10-04	2011-10-06	2	1	22	1	0	0	0	0	0	0	0	0	0	1	0	1	1	3	22	2	2	0	1	0	3	11	2	0	1	0	0	0	0	0	0	0
101	0	66	15	12.3797	chf, congestive heart failure	3	0	2	2011-10-04	2011-10-08	4	2011-10-04	2011-10-06	2	1	30	1	0	0	0	0	0	0	1	0	0	0	0	1	0	3	4	2	2	0	1	0	0	28	0	0	1	0	0	0	0	0	0	0
102	0	73	38	98.8785	cardiac arrest	2	0	1	2011-10-04	2011-11-01	28	2011-10-04	2011-10-09	5	1	14	1	0	0	0	0	0	0	0	0	0	0	0	0	0	6	27	2	2	0	2	2	1	25	1	0	1	0	0	0	0	0	28.7006	0
104	0	60	8	6.77209	thrombus arerial	2	0	1	2011-10-04	2011-10-10	6	2011-10-04	2011-10-07	3	1	20	1	0	0	0	0	0	0	0	0	0	0	0	1	0	4	6	2	2	0	2	0	0	28	0	0	1	0	0	0	0	0	0	0
105	0	24	20	87.1677	encephalitis	4	0	2	2011-10-05	2011-10-20	15	2011-10-05	2011-10-08	3	1	12	1	0	0	0	0	0	0	0	0	0	0	0	0	0	4	15	2	2	0	2	2	0	26	0	0	1	0	0	0	0	0	0	0
106	0	71	22	56.0198	renal obstruction	2	1	2	2011-09-06	2011-10-28	52	2011-10-06	2011-10-10	4	1	22	1	0	0	0	0	0	0	0	0	0	0	0	0	30	5	52	2	2	0	2	0	0	28	0	0	1	3.7	0	10	0	0	0	0
107	1	66	21	15.0072	chf, congestive heart failure	2	0	2	2011-10-02	2011-10-15	13	2011-10-06	2011-10-12	6	1	38	1	0	0	0	0	0	0	0	0	0	0	0	0	4	7	13	2	2	0	2	0	2	26	2	0	1	0	0	0	0	21	0	0
109	0	64	17	93.3305	cardiac arrest	2	0	2	2011-10-08	2011-10-17	9	2011-10-08	2011-10-10	2	1	20	1	0	0	0	0	0	0	0	0	0	0	0	1	0	3	9	2	2	0	2	1	2	25	2	0	1	0	0	0	0	0	13.5	0
110	0	59	28	76.8652	pneumonia	3	0	2	2011-10-07	2011-11-11	35	2011-10-09	2011-10-20	11	1	16	1	0	1	0	1	0	0	1	0	0	0	0	0	2	12	34	2	2	0	1	3	1	24	2	0	1	7.5	0	0	0	4	10	10
114	0	74	23	53.8298	GI surgery	1	0	2	2011-10-12	2011-10-16	4	2011-10-13	2011-10-16	3	1	12	1	0	0	0	0	0	0	1	0	0	0	0	1	1	4	4	1	1	1	1	3	0	1	0	0	1	0	0	10	0	3	5	0
116	1	53	25	56.7933	overdose	2	0	2	2011-10-14	2011-10-24	10	2011-10-14	2011-10-16	2	1	18	1	0	0	0	0	0	0	0	0	0	1	1	0	0	3	10	2	2	0	2	1	1	26	2	1	1	0	0	0	0	0	0	0
117	1	62	21	28.8075	Whipple	1	0	2	2011-10-10	2011-10-28	18	2011-10-14	2011-10-21	7	1	20	1	0	0	0	0	0	0	0	0	0	0	0	1	4	8	18	2	1	1	1	0	0	15	0	0	1	0	0	0	0	0	15	0
118	1	86	32	99.169	IHCA	2	0	1	2011-10-12	2011-10-15	3	2011-10-15	2011-10-15	0	1	12	1	1	0	0	0	0	0	0	0	0	0	0	0	3	1	3	1	1	1	1	1	0	0	0	0	0	0	0	0	0	0	0	0
119	0	78	13	29.8751	bleeing GI	2	0	2	2011-10-16	2011-10-19	3	2011-10-16	2011-10-19	3	1	12	1	0	0	0	0	0	0	0	0	0	0	0	0	0	4	3	1	1	1	1	2	2	0	1	0	1	0	0	0	0	0	333.608	0
120	1	74	36	98.3589	cardiac arrest	2	0	2	2011-10-13	2011-10-23	10	2011-10-16	2011-10-23	7	1	30	1	0	0	0	0	0	0	0	0	0	0	0	0	3	8	10	1	1	1	1	8	0	0	0	0	1	0	0	110	0	12	0	0
123	1	64	6	55.7514	emphysema	3	1	2	2011-10-19	2011-10-30	11	2011-10-19	2011-10-22	3	1	14	1	0	0	0	0	0	0	0	0	0	0	0	1	0	4	11	2	2	0	2	0	0	28	0	0	1	0	0	20	0	0	0	0
124	0	81	29	94.2601	pneumonia	3	1	1	2011-10-16	2011-11-10	25	2011-10-20	2011-11-04	15	1	18	1	1	0	0	0	0	0	0	0	0	0	0	0	4	16	24	2	2	0	1	2	8	18	2	0	1	0	0	0	0	47	2.5	0
125	0	47	13	34.71	cellulitis	2	0	1	2011-10-19	2011-11-28	40	2011-10-20	2011-10-23	3	1	26	1	0	0	0	0	0	0	0	0	0	0	0	0	1	4	39	2	2	0	2	0	0	28	0	0	1	0	0	0	0	0	0	0
126	1	19	19	6.57476	respiratory-medical, other	3	1	1	2011-10-07	2011-11-07	31	2011-10-20	2011-10-23	3	1	16	1	0	0	0	0	0	0	0	0	0	0	0	0	13	4	30	2	2	0	2	0	0	28	0	0	1	0	0	0	0	0	0	0
127	0	75	31	99.139	pneumonia	3	1	1	2011-10-20	2011-11-04	15	2011-10-21	2011-10-31	10	1	13	0	0	0	0	0	0	0	1	0	0	1	0	0	1	11	14	2	2	1	1	8	3	0	2	1	1	0	0	120	0	28	0	0
129	0	65	35	97.5259	cardiac arrest	2	0	1	2011-10-22	2011-11-14	23	2011-10-22	2011-10-25	3	1	34	1	0	0	0	0	0	0	0	0	0	0	0	0	0	4	22	2	2	0	2	1	2	25	2	0	1	0	0	60	0	9	0	0
130	0	83	27	95.1884	cholangitis	2	1	2	2011-10-22	2011-11-11	20	2011-10-22	2011-10-25	3	1	18	1	1	0	0	0	0	0	0	0	0	0	0	0	0	4	19	2	2	0	2	0	0	28	0	0	1	0	0	0	0	0	2	0
131	0	78	38	99.8049	chf	2	1	1	2011-10-20	2011-11-06	17	2011-10-24	2011-11-03	10	1	12	1	1	0	0	0	0	0	0	0	0	1	0	0	4	11	16	2	1	1	1	2	6	3	2	1	1	0	0	50	0	0	0	0
132	1	78	27	39.2405	metabolic medical other	2	0	2	2011-10-24	2011-11-14	21	2011-10-24	2011-10-26	2	1	38	1	0	0	0	0	0	0	0	0	0	0	0	1	0	3	20	2	2	0	2	0	1	27	1	0	1	0	0	0	0	0	0	0
133	0	75	35	95.0703	pneumonia	3	1	1	2011-10-23	2011-12-09	47	2011-10-24	2011-11-10	17	1	30	1	0	0	0	1	0	0	1	0	0	0	0	0	1	18	46	2	2	0	2	5	6	17	1	0	1	0	0	0	0	25	0	0
134	0	85	32	98.7131	cardiac arrest	2	0	1	2011-10-26	2011-12-08	43	2011-10-26	2011-11-15	20	1	16	1	0	0	0	0	0	0	0	0	0	0	0	1	0	21	42	2	2	0	2	2	19	0	2	0	1	7.5	0	590	0	75	2.5	0
136	0	60	37	76.8534	pneumonia	3	0	1	2011-10-28	2011-11-25	28	2011-10-28	2011-11-11	14	1	14	1	0	1	0	0	0	1	0	0	0	0	0	1	0	15	27	2	2	0	2	8	0	20	0	0	1	0	0	670	0	0	1357.32	8269.7
137	0	65	17	31.8405	pneumonia	3	1	2	2011-10-28	2011-11-04	7	2011-10-28	2011-10-29	1	1	28	1	0	1	0	0	0	0	0	0	0	0	0	1	0	2	6	2	2	0	2	0	0	28	0	1	1	0	0	0	0	0	0	0
138	1	71	17	18.0387	pneumonia	3	0	2	2011-10-25	2011-11-12	18	2011-10-29	2011-11-03	5	1	26	1	0	0	0	0	0	0	0	0	0	0	0	1	4	6	17	2	2	0	2	0	0	28	0	0	1	22.5	20	0	0	0	0	0
139	1	67	37	87.2962	shock cardiogenic	2	0	2	2011-10-27	2011-11-01	5	2011-10-30	2011-11-01	2	1	28	1	0	0	0	0	0	0	1	0	0	0	0	0	3	3	4	1	1	1	1	2	1	0	1	0	1	0	0	0	0	0	16.75	0
140	0	73	25	75.0792	infarction	2	0	1	2011-10-31	2011-11-09	9	2011-10-31	2011-11-09	9	1	38	1	0	0	0	0	0	0	0	0	0	0	0	0	0	11	9	1	1	1	1	11	0	0	0	0	1	0	0	100	0	16.5	571.27	0
141	0	62	15	18.1095	aneurysm	1	0	2	2011-10-31	2011-11-08	8	2011-11-01	2011-11-02	1	1	12	1	0	0	0	0	0	0	0	0	0	0	0	1	1	2	8	2	2	0	2	0	0	28	0	0	1	0	0	0	0	0	0	0
145	0	78	40	98.3598	cardiac arrest	2	0	2	2011-10-30	2011-11-18	19	2011-11-02	2011-11-08	6	1	22	1	0	0	0	0	0	0	0	0	0	0	0	1	2	7	18	2	2	0	1	1	1	26	1	0	1	7.5	0	10	0	2.5	0	0
146	1	64	14	25.8071	pneumonia	3	1	2	2011-10-26	2011-11-16	21	2011-11-04	2011-11-08	4	1	12	1	0	0	0	0	0	0	0	0	0	0	0	0	8	5	20	2	2	0	2	0	0	28	0	0	1	22.5	0	0	0	0	0	0
148	0	66	34	68.4616	aneurysm	0	0	2	2011-11-04	2011-11-12	8	2011-11-05	2011-11-07	2	1	32	1	0	1	0	0	0	0	0	0	0	0	0	0	1	3	8	2	2	0	1	0	0	28	0	0	1	0	0	0	0	0	0	0
149	0	72	31	70.3706	aneurysm	0	0	2	2011-11-07	2012-01-11	65	2011-11-07	2011-12-07	30	1	18	1	0	0	0	0	0	0	1	0	0	0	0	0	0	31	64	2	2	0	2	14	2	12	1	0	1	112.5	0	50	0	39	1034.63	0
151	0	72	21	29.4119	respiratory-medical, other	3	0	2	2011-10-26	2011-12-12	47	2011-11-08	2011-11-10	2	1	32	1	0	0	0	0	0	0	0	0	0	1	0	0	12	3	46	2	2	0	2	0	3	0	2	1	1	0	20	0	0	0	0	0
152	1	84	25	93.8983	GI perforation	0	1	2	2011-11-01	2011-12-01	30	2011-11-09	2011-11-30	21	1	12	1	1	0	0	1	0	0	0	1	0	0	0	1	8	22	30	2	1	1	1	12	2	9	1	0	1	0	0	0	0	0	0	0
153	0	55	27	91.4112	infarction	2	0	2	2011-11-09	2011-11-18	9	2011-11-09	2011-11-11	2	1	28	1	0	0	0	0	0	0	0	0	0	0	0	1	0	3	9	2	2	0	2	1	2	22	2	0	1	0	0	80	0	3	0	0
155	1	72	26	95.666	cardiac arrest	2	0	1	2011-11-10	2011-11-25	15	2011-11-10	2011-11-16	6	1	38	1	0	0	0	0	0	0	0	0	0	0	0	0	0	7	15	2	2	0	2	2	3	23	1	0	1	0	20	110	0	0	5	0
156	0	75	20	51.5972	graft, aorto-femoral bypass	1	0	1	2011-11-09	2011-11-25	16	2011-11-10	2011-11-14	4	1	12	1	0	0	0	0	0	0	0	0	0	0	0	1	1	5	16	2	2	0	2	1	4	12	2	0	1	0	0	0	0	15	0	0
158	1	65	15	12.0914	respiratory-medical, other	3	0	2	2011-11-13	2011-11-17	4	2011-11-13	2011-11-14	1	1	28	1	0	0	0	0	0	1	1	0	0	0	0	0	0	2	4	2	1	1	1	0	0	28	0	0	1	0	0	0	0	0	0	0
159	0	75	26	74.4868	pneumonia	3	0	1	2011-11-12	2012-01-11	60	2011-11-13	2011-12-08	25	1	32	1	0	0	0	0	0	0	0	0	0	0	0	0	1	26	59	2	2	0	1	8	14	6	2	0	1	15	0	20	0	45.5	0	0
162	0	74	12	14.3875	respiratory-medical, other	3	0	2	2011-11-14	2011-11-18	4	2011-11-14	2011-11-24	10	1	40	1	0	0	0	0	0	0	0	0	0	0	0	1	0	9	4	2	2	0	2	0	0	28	0	0	1	0	0	0	0	0	0	0
163	0	83	22	59.4452	cancer-stomach surgery for	1	0	1	2011-11-13	2011-12-08	25	2011-11-14	2011-11-30	16	1	20	1	0	0	0	0	0	0	0	0	0	1	0	1	1	16	25	2	1	1	1	1	11	13	2	0	1	22.5	0	10	0	10.5	7.5	0
164	1	65	33	96.5839	endocarditis	2	0	2	2011-11-02	2011-12-31	59	2011-11-16	2011-11-28	12	1	16	1	0	0	0	0	0	1	0	0	0	0	0	0	14	7	59	2	2	0	2	0	2	26	1	0	1	0	0	0	0	5	0	0
165	1	56	31	94.9099	thrombus arerial	2	0	2	2011-11-16	2012-01-06	51	2011-11-16	2011-11-25	9	1	14	1	0	0	0	0	0	0	0	0	0	1	0	0	0	10	50	2	2	0	2	8	2	99	2	1	1	0	0	20	0	0	0	0
166	0	48	13	6.96731	bleedding, lower GI	2	0	1	2011-11-17	2011-12-08	21	2011-11-17	2011-11-19	2	1	12	1	0	0	0	0	0	0	0	0	0	0	1	1	0	3	21	2	2	0	2	0	0	28	0	0	1	0	0	60	0	0	15	0
168	1	71	18	15.7109	acid-based electrolyte disturbance	2	0	1	2011-11-18	2011-12-08	20	2011-11-18	2011-11-21	3	1	22	1	0	0	0	0	0	0	0	0	0	0	0	1	0	4	20	2	1	1	1	0	3	1	2	0	1	0	20	0	0	1	0	0
169	1	38	20	36.211	hemoraghe	2	0	1	2011-11-19	2011-12-02	13	2011-11-20	2011-11-21	1	1	20	1	0	0	0	0	0	0	0	0	0	0	0	0	1	2	13	2	2	0	2	0	0	28	0	0	1	0	0	0	0	0	132.007	0
171	1	25	29	84.5925	cardiac arrest	2	0	1	2011-11-21	2011-12-02	11	2011-11-21	2011-11-25	4	1	20	1	0	0	0	0	0	0	0	0	0	0	0	0	0	5	11	2	2	0	2	3	1	24	2	0	1	0	0	10	0	0	407.142	0
172	1	80	18	92.4955	neurologic, medical	4	0	2	2011-11-21	2011-11-30	9	2011-11-21	2011-11-23	2	1	12	1	0	0	0	0	0	0	0	0	0	1	0	0	0	3	9	2	2	0	2	3	0	18	0	1	1	0	0	0	0	0	0	0
173	0	60	33	69.8307	aneurysm	0	0	1	2011-11-22	2012-01-03	42	2011-11-22	2011-12-13	21	1	12	1	0	0	0	0	0	0	0	0	0	0	0	0	0	22	41	2	2	0	2	12	3	13	2	0	1	0	0	0	0	84	504.971	0
174	1	84	25	91.6556	trauma	5	0	2	2011-11-22	2011-12-12	20	2011-11-22	2011-12-05	13	1	13	0	0	0	0	0	0	0	0	0	0	0	0	0	0	14	20	2	2	0	2	7	1	20	1	0	1	0	0	30	0	9	221.308	0
176	1	77	18	35.888	trauma	5	0	2	2011-11-22	2011-12-27	35	2011-11-22	2011-12-15	23	1	26	1	0	0	0	0	0	0	0	0	0	0	0	0	0	24	35	2	2	0	2	0	14	11	2	0	1	0	0	0	0	13	45	1233.62
177	0	72	30	96.7769	cardiac arrest	2	0	2	2011-11-24	2012-01-11	48	2011-11-24	2011-11-29	5	1	38	1	1	0	0	0	0	0	1	0	0	0	0	0	0	6	47	2	2	0	2	4	2	0	2	0	1	0	0	10	0	0	0	0
178	1	62	37	96.7767	cardiac arrest	2	0	2	2011-11-25	2011-11-28	3	2011-11-26	2011-11-28	2	1	20	1	0	1	0	0	0	0	0	0	0	0	0	1	1	3	3	1	1	1	1	3	0	0	0	0	1	0	0	0	0	0	6.75	0
179	0	76	36	97.4487	pneumonia	3	1	2	2011-11-26	2011-11-30	4	2011-11-26	2011-11-30	4	1	30	1	0	0	0	0	0	0	1	0	0	1	0	0	0	5	4	1	1	1	1	5	0	0	0	0	1	0	0	0	0	0	478.747	0
182	1	54	16	20.5433	emphysema	3	1	2	2011-11-26	2011-12-06	10	2011-11-28	2011-11-29	1	1	34	1	0	0	0	0	0	0	1	0	0	0	0	0	2	2	10	2	2	0	2	0	0	28	0	0	1	7.5	20	0	0	0	0	0
185	0	62	9	13.9631	aneurysm	1	0	2	2011-11-29	2011-12-10	11	2011-11-30	2011-12-02	2	1	20	1	0	0	0	0	0	0	0	0	0	0	0	0	1	3	11	2	2	0	2	0	0	28	0	0	1	0	0	0	0	0	0	0
186	0	70	28	61.5657	aneurysm	0	0	1	2011-10-15	2011-12-06	52	2011-11-30	2011-12-02	2	1	28	1	0	0	0	0	0	0	0	0	0	0	0	0	45	3	51	2	2	0	2	0	0	28	0	0	1	0	0	0	0	0	0	0
187	0	72	41	88.8733	complications of previous GI surgery	0	0	1	2011-11-29	2012-02-10	73	2011-11-30	2011-12-23	23	1	38	1	0	0	0	0	0	0	0	0	0	0	0	0	1	24	71	2	2	0	2	6	1	27	1	0	1	0	0	0	0	25	8.41667	8
188	0	52	10	16.2649	GI surgery	1	0	2	2011-11-30	2011-12-20	20	2011-12-01	2011-12-03	2	1	30	1	0	0	0	0	0	0	0	0	0	0	0	0	1	3	20	2	2	0	2	1	0	27	0	0	1	0	0	0	0	0	190.333	0
190	0	82	28	94.9286	pneumonia	3	1	1	2011-12-04	2012-02-02	60	2011-12-04	2012-01-18	45	1	20	1	0	0	0	0	0	0	0	0	0	0	0	0	0	46	58	2	2	0	2	16	5	7	1	0	1	0	0	220	0	41	5	0
193	0	92	34	99.0061	cardiac arrest	2	0	2	2011-12-05	2012-01-04	30	2011-12-05	2011-12-09	4	1	12	1	0	0	0	0	0	0	0	0	0	0	0	0	0	5	29	2	2	0	1	2	0	26	0	0	1	0	0	0	0	0	2.33333	0
194	1	73	19	95.5026	pneumonia	3	0	2	2011-12-05	2011-12-27	22	2011-12-05	2011-12-08	3	1	28	1	1	0	0	1	0	1	0	0	0	0	0	1	0	4	22	2	2	0	2	0	0	28	0	0	1	0	0	40	0	0	0	0
195	1	55	37	94.7545	pneumonia	3	1	2	2011-12-05	2012-01-24	50	2011-12-05	2011-12-28	23	1	16	1	0	0	0	0	0	0	0	0	0	0	0	0	0	24	49	2	2	0	2	9	6	13	2	0	1	7.5	0	30	0	14	706.74	0
197	0	66	24	31.8844	hepatic failure	2	0	1	2011-12-05	2012-01-02	28	2011-12-07	2011-12-10	3	1	30	1	1	0	0	0	0	0	0	0	0	0	1	0	2	4	27	2	2	0	2	0	0	28	0	0	1	0	0	0	0	0	0	0
199	0	82	45	99.2824	cardiac arrest	2	0	2	2011-12-08	2011-12-17	9	2011-12-08	2011-12-14	6	1	18	1	0	0	0	0	0	0	0	0	1	0	0	0	0	7	9	2	1	1	1	5	2	3	3	0	1	0	0	0	0	6	247.717	0
201	0	71	23	21.0711	bleedding, lower GI	2	0	2	2011-11-24	2011-12-13	19	2011-12-10	2011-12-13	3	1	30	1	0	0	0	0	0	0	0	0	0	0	0	1	16	4	19	1	1	1	1	1	2	1	2	0	1	0	10	0	0	5	127.63	0
202	1	60	24	47.5061	complications of previous GI surgery, surgery for	1	0	1	2011-12-04	2012-01-06	33	2011-12-10	2011-12-18	8	1	28	1	0	0	0	0	0	0	0	0	0	0	0	0	6	7	32	2	2	0	2	0	0	28	0	0	1	0	0	0	0	0	0	0
203	1	70	31	78.9141	chf	2	0	1	2011-12-09	2012-01-08	30	2011-12-11	2012-01-08	28	1	12	1	0	0	0	0	0	0	0	0	0	0	0	0	2	29	29	1	1	1	1	15	11	2	2	0	1	0	0	0	0	37	827.493	0
205	0	60	35	99.4212	meningitis	4	1	2	2011-12-11	2012-01-12	32	2011-12-12	2011-12-14	2	1	40	1	0	0	0	0	0	0	0	0	0	1	0	0	1	3	31	2	2	0	2	1	2	99	2	0	1	0	0	0	0	2	0	0
206	0	30	40	93.1524	cardiac arrest	2	0	2	2011-12-11	2011-12-23	12	2011-12-11	2011-12-23	12	1	34	1	0	0	0	0	0	0	0	0	0	0	0	0	0	13	12	1	1	1	1	13	0	0	0	0	1	0	0	0	0	0	8267.74	0
209	0	64	25	95.0696	cardiac arrest	2	0	2	2011-12-14	2011-12-26	12	2011-12-14	2011-12-24	10	1	30	1	0	0	0	0	0	0	0	0	0	0	0	0	0	11	12	2	1	1	1	11	0	0	0	0	1	0	0	0	0	0	0	0
210	1	71	17	35.914	pneumonia	3	1	2	2011-12-14	2011-12-23	9	2011-12-14	2011-12-16	2	1	18	1	0	0	0	0	0	1	0	0	0	0	0	1	0	3	9	2	1	1	1	0	0	28	0	0	1	0	0	0	0	0	0	0
211	1	72	18	9.67114	aneurysm	1	0	1	2011-12-13	2011-12-27	14	2011-12-14	2011-12-16	2	1	14	1	0	1	0	0	0	0	0	0	0	0	0	1	1	3	14	2	2	0	2	0	0	28	0	0	1	0	0	20	0	0	0	0
214	1	76	23	16.7411	cancer colon surgery	1	0	1	2011-12-16	2012-01-09	24	2011-12-18	2011-12-20	2	1	17	0	0	0	0	0	0	0	0	0	0	0	0	0	2	3	23	2	2	0	2	0	0	28	0	0	1	0	0	0	0	2	0	0
217	1	68	16	90.7739	pneumonia	3	0	1	2011-12-19	2012-01-10	22	2011-12-19	2012-01-01	13	1	22	1	0	0	0	0	0	1	0	0	0	0	0	1	0	14	21	2	2	0	1	3	8	9	2	0	1	0	0	0	0	25.5	0	1847.43
218	1	30	6	2.04682	pneumothorax	3	0	2	2011-12-20	2011-12-31	11	2011-12-21	2011-12-27	6	2	18	1	0	0	0	0	0	0	0	0	0	0	0	0	1	7	11	2	2	0	2	0	0	28	0	0	1	15	0	50	0	0	0	0
220	0	74	17	62.7467	aneurysm	0	0	1	2011-12-21	2011-12-29	8	2011-12-21	2011-12-24	3	2	14	1	0	0	0	0	0	0	0	0	0	0	0	1	0	4	8	2	2	0	2	0	0	28	0	0	1	0	0	0	0	0	0	0
221	1	77	33	98.354	cardiac arrest	2	0	2	2011-12-21	2011-12-27	6	2011-12-21	2011-12-27	6	2	32	1	0	0	0	0	0	0	0	0	0	0	0	0	0	7	6	1	1	1	1	7	0	0	0	0	1	0	0	0	0	0	21.2144	0
222	1	77	17	43.823	cholecystectomy	1	0	1	2011-11-04	2012-01-05	62	2011-12-23	2011-12-26	3	2	28	1	0	0	0	0	0	1	0	0	0	0	0	0	49	4	61	2	2	0	2	0	0	28	0	0	1	0	0	0	0	0	0	0
225	0	55	13	18.6299	GI vasculair ischemia, surgery for	0	0	1	2011-12-20	2012-01-16	27	2011-12-24	2012-01-03	10	2	40	1	0	0	0	0	0	0	0	0	0	0	0	0	4	8	26	2	1	1	1	0	0	28	0	0	1	0	0	10	0	0	35.375	0
228	1	61	16	18.3219	complications of previous surgery	0	1	1	2011-12-18	2012-01-04	17	2011-12-27	2011-12-28	1	2	30	1	0	0	0	0	0	0	0	0	0	0	0	0	9	2	16	2	2	0	2	0	0	28	0	0	0	0	0	0	0	0	0	0
229	1	54	33	68.9301	pneumonia	3	0	2	2011-12-26	2012-02-03	39	2011-12-27	2012-01-13	17	2	18	1	0	0	0	1	0	1	0	0	0	0	0	1	1	18	37	2	2	0	2	0	0	28	0	0	1	59	0	210	0	0	5	5.62348
230	0	63	22	56.8914	pneumonia	3	0	2	2011-12-27	2012-02-01	36	2011-12-28	2012-02-01	35	2	38	1	0	0	0	0	0	0	0	0	0	0	0	1	1	36	34	2	2	0	2	0	0	28	0	0	1	150	30	240	0	0	0	0
232	1	67	17	46.7112	GI medical	2	1	2	2011-12-29	2012-01-14	16	2011-12-29	2011-12-31	2	2	32	1	0	0	0	1	0	0	0	0	0	0	0	0	0	3	15	2	2	0	1	0	0	28	0	0	1	0	0	0	0	0	0	0
233	0	80	16	20.4825	embolus, pulmonary	2	0	2	2011-12-29	2012-01-12	14	2011-12-29	2011-12-31	2	2	12	1	0	0	0	0	0	0	0	0	0	0	0	0	0	3	13	2	2	0	2	0	0	28	0	0	1	0	0	0	0	0	0	0
234	0	72	14	8.21308	hip replacement	1	0	2	2011-11-21	2012-01-31	71	2011-12-30	2012-01-01	2	2	32	1	0	0	0	0	0	0	1	0	0	0	0	0	39	3	70	2	2	0	2	0	0	28	0	0	1	0	0	10	0	0	0	0
235	0	45	33	94.634	cardiac arrest	2	0	1	2011-12-31	2012-01-16	16	2011-12-31	2012-01-09	9	2	16	1	0	0	0	0	0	0	0	0	0	0	0	1	0	10	16	2	1	1	1	2	5	21	2	0	1	0	0	170	0	10	0	0
239	0	82	18	25.8571	hemorraghe	2	0	2	2012-01-02	2012-01-19	17	2012-01-06	2012-01-08	2	2	12	1	0	0	0	0	0	0	0	0	0	0	0	0	4	3	17	2	2	0	2	0	2	14	1	1	1	0	0	0	0	3	0	0
243	0	49	15	9.03301	respiratory-medical, other	3	0	1	2012-01-07	2012-01-27	20	2012-01-07	2012-01-16	9	2	32	1	0	0	0	0	0	0	0	0	0	0	0	0	0	10	20	2	2	0	2	0	0	28	0	0	1	7.5	0	0	0	0	2	95
246	0	47	28	92.215	cardiac arrest	2	0	2	2012-01-10	2012-01-23	13	2012-01-10	2012-01-12	2	2	40	1	0	0	0	0	0	0	0	0	0	0	0	1	0	3	13	2	2	0	2	2	0	26	0	0	1	0	0	20	0	0	0	0
247	0	74	32	98.1148	cardiac arrest	2	0	1	2012-01-10	2012-02-09	30	2012-01-10	2012-01-17	7	2	12	1	0	0	0	0	0	0	0	0	0	0	0	0	0	8	29	2	2	0	2	2	2	24	3	0	1	0	0	0	0	2	20.72	0
248	0	75	33	95.5449	complications of previous GI surgery, surgery for	0	1	2	2011-12-29	2012-02-22	55	2012-01-11	2012-01-25	14	2	12	1	1	0	0	0	0	0	0	0	0	1	0	0	12	15	53	2	2	0	2	5	4	4	2	0	1	45	0	10	0	8	0	0
249	1	76	22	35.7045	vascular medical	2	0	2	2012-01-11	2012-01-20	9	2012-01-11	2012-01-14	3	2	16	1	0	0	1	1	0	0	1	0	0	0	0	0	0	4	9	2	2	0	2	0	0	28	0	0	1	0	0	0	0	0	0	0
250	0	65	14	47.1474	pneumonia	3	0	2	2012-01-14	2012-03-14	60	2012-01-14	2012-03-07	53	2	18	1	0	0	0	0	0	0	0	0	0	0	0	0	0	54	60	2	2	0	2	0	0	28	0	0	1	0	0	0	0	0	15	0
252	0	71	27	78.5066	CHF	2	0	1	2012-01-16	2012-01-16	0	2012-01-16	2012-01-16	0	2	28	1	0	0	0	0	0	0	0	0	0	0	0	0	0	1	1	1	1	1	1	1	0	0	0	0	0	0	0	0	0	0	0	0
253	1	79	21	36.6246	cancer colon surgery	1	1	1	2012-01-12	2012-02-07	26	2012-01-15	2012-01-18	3	2	16	1	0	0	0	0	0	0	0	0	0	0	0	1	3	4	25	2	2	0	2	0	0	28	0	0	1	0	0	0	0	0	0	0
254	1	81	25	65.6409	cellulitis	2	1	2	2012-01-16	2012-01-25	9	2012-01-16	2012-01-18	2	2	32	1	1	0	0	1	0	0	0	0	1	0	0	0	0	3	9	2	2	0	2	0	0	28	0	0	1	0	0	0	0	0	0	0
255	0	76	25	38.761	hemorraghe	2	0	2	2012-01-18	2012-02-07	20	2012-01-18	2012-01-23	5	2	14	1	1	0	0	1	0	0	0	0	0	0	0	0	0	6	19	2	2	0	2	0	0	28	0	0	1	0	0	0	0	0	0	0
257	1	71	25	53.946	cancer colon surgery	1	0	2	2012-01-09	2012-02-13	35	2012-01-19	2012-02-13	25	2	16	1	0	0	0	0	0	0	0	0	0	0	0	1	10	9	34	1	1	1	1	2	4	12	2	0	1	3.7	0	0	0	8	5	0
258	1	78	17	11.7391	aneurysm	1	0	2	2012-01-18	2012-02-13	26	2012-01-19	2012-01-24	5	2	20	1	0	0	0	0	0	0	0	0	0	0	0	0	1	6	25	2	2	0	2	0	0	28	0	0	1	0	0	0	0	0	0	0
259	0	71	30	97.53	cardiac arrest	2	0	2	2012-01-20	2012-01-22	2	2012-01-20	2012-01-22	2	2	28	1	0	0	0	0	0	0	0	0	0	0	0	0	0	3	2	1	1	1	1	3	0	0	0	0	1	0	0	0	0	0	0	0
260	0	72	33	83.2281	shock cardiogenic	2	0	1	2012-01-19	2012-02-01	13	2012-01-21	2012-01-24	3	2	26	1	0	0	0	0	0	0	0	0	0	0	0	0	2	4	12	2	2	0	2	1	1	26	1	0	1	7.5	0	0	0	1	102.833	0
263	0	66	14	11.554	renal obstruction	2	0	1	2012-01-28	2012-02-06	9	2012-01-28	2012-01-30	2	2	12	1	0	0	0	0	0	0	0	0	0	0	0	0	0	3	8	2	2	0	2	0	0	28	0	0	1	7.5	20	10	0	0	0	0
264	0	65	21	56.7976	respiratory-medical, other	3	0	1	2012-01-30	2012-02-16	17	2012-01-30	2012-02-08	9	2	32	1	0	0	0	0	0	0	0	0	0	0	0	1	0	10	16	2	1	1	1	3	4	11	2	0	1	0	0	320	0	16	5	0
265	1	88	24	72.6637	pneumonia	3	1	2	2012-01-28	2012-02-16	19	2012-01-30	2012-02-01	2	2	34	1	0	0	0	0	0	0	0	0	0	0	0	0	2	3	18	2	2	0	2	3	0	25	0	1	1	0	0	0	0	0	0	0
266	1	46	10	4.50812	embolus, pulmonary	3	0	2	2012-02-02	2012-02-15	13	2012-02-02	2012-02-11	9	2	12	1	0	0	0	0	0	0	0	0	0	1	0	0	0	10	13	2	2	0	2	0	0	28	0	0	1	0	0	0	0	0	0	0
267	1	45	15	18.0572	emphysema	3	0	2	2012-02-03	2012-02-14	11	2012-02-03	2012-02-06	3	2	26	1	0	0	0	0	0	0	0	0	0	0	0	0	0	4	11	2	2	0	2	0	0	28	0	0	1	7.5	10	30	0	0	0	0
268	1	69	13	27.4816	genitourinary medical, other	2	1	2	2012-02-03	2012-02-13	10	2012-02-04	2012-02-06	2	2	38	1	0	0	0	0	0	0	0	0	0	0	0	0	1	3	10	2	2	0	2	0	0	28	0	0	1	0	0	0	0	0	0	0
269	0	73	43	99.0135	cardiac arrest	2	0	1	2012-02-04	2012-02-06	2	2012-02-04	2013-02-06	368	2	16	1	0	0	0	0	0	0	0	0	0	0	0	0	0	3	2	1	1	1	1	3	0	0	0	0	1	0	0	0	0	0	0	0
270	1	66	21	39.6372	renal infection	2	1	2	2012-02-04	2012-02-16	12	2012-02-04	2012-02-12	8	2	30	1	1	0	0	0	0	0	0	0	0	0	0	1	0	9	12	2	2	0	2	0	2	26	2	0	1	15	10	0	0	16	0	0
271	1	50	14	7.57987	pneumonia	3	0	1	2012-02-07	2012-02-11	4	2012-02-07	2012-02-09	2	2	16	1	0	0	0	0	0	0	1	0	0	0	0	0	0	3	4	2	2	0	2	0	0	28	0	0	1	0	0	0	0	0	0	0
272	0	29	12	15.0969	obstruction- airway	3	0	1	2012-02-08	2012-02-28	20	2012-02-08	2012-02-21	13	2	27	0	0	0	0	0	0	0	0	0	0	1	0	1	0	14	20	2	2	0	2	10	2	16	1	1	1	0	0	0	2.9607029999999996	2	2131.37	0
273	1	75	23	25.2568	pneumonia	3	0	2	2012-02-05	2012-02-23	18	2012-02-08	2012-02-17	9	2	32	1	0	0	0	0	0	0	0	0	0	0	0	1	3	10	18	2	2	0	2	0	0	28	0	1	1	0	0	20	0	0	0	0
278	1	52	26	91.1858	cardiac arrest	2	0	1	2012-02-09	2012-02-22	13	2012-02-10	2012-02-11	1	2	34	1	0	0	0	0	0	0	0	0	0	0	0	0	1	2	13	2	2	0	2	1	0	27	0	0	1	0	0	0	0	0	0	0
281	0	83	22	90.1276	pneumonia	3	1	2	2012-02-12	2012-03-23	40	2012-02-12	2012-03-01	18	2	38	1	0	0	0	0	0	0	0	0	0	0	0	0	0	18	41	2	2	0	1	2	13	0	2	0	1	7.5	20	95	2.3236579999999996	31.5	0	25
282	0	67	27	63.8386	pneumonia	3	1	1	2012-02-13	2012-04-05	52	2012-02-13	2012-03-08	24	2	16	1	0	0	0	0	0	0	0	0	0	0	1	1	0	25	52	2	2	0	2	2	6	23	2	0	1	30	0	40	0	143	0	0
283	0	64	29	69.4433	diverticular disease, surgery for	0	0	2	2012-02-09	2012-03-10	30	2012-02-13	2012-02-16	3	2	12	1	0	0	0	0	0	0	1	0	0	0	0	0	4	4	31	2	2	0	2	1	0	27	0	0	1	0	0	60	0	0	5	0
284	1	77	15	55.4309	complications of previous GI surgery	2	1	2	2012-02-02	2012-02-23	21	2012-02-13	2012-02-23	10	2	14	1	0	0	0	0	0	0	0	0	0	0	0	1	11	11	21	1	1	1	1	3	1	7	1	0	1	3.7	0	10	0	2	292.471	0
285	1	48	31	94.1681	cardiac arrest	2	0	2	2012-02-14	2012-02-24	10	2012-02-14	2012-02-17	3	2	30	1	0	0	0	0	0	0	0	0	0	0	0	1	0	4	10	2	2	0	2	2	0	26	0	0	1	0	20	30	0	0	5	0
286	0	81	35	99.5111	pneumonia	3	1	1	2012-02-14	2012-03-06	21	2012-02-14	2012-02-28	14	2	13	0	0	0	0	0	0	0	0	0	0	0	0	0	0	15	22	2	1	1	1	1	0	27	0	0	1	0	0	0	0	0	10	80
287	0	56	33	98.4036	pneumonia	3	1	2	2012-02-06	2012-02-27	21	2012-02-15	2012-02-24	9	2	40	1	1	0	0	0	0	0	0	0	0	1	0	1	9	10	21	2	1	1	1	3	7	0	2	0	1	0	0	80	0	0	5	0
289	1	55	8	11.2194	atelectasis	5	0	2	2012-02-15	2012-03-02	16	2012-02-15	2012-02-17	2	2	12	1	0	0	0	0	0	0	0	0	0	0	0	0	0	3	17	2	2	0	2	0	0	28	0	0	1	0	0	0	0	0	0	0
290	0	70	17	14.9259	respiratory-medical, other	3	0	2	2012-02-08	2012-02-27	19	2012-02-16	2012-02-20	4	2	26	1	0	0	0	0	0	0	0	0	0	0	1	0	8	5	19	2	2	0	2	0	2	22	3	1	1	0	0	20	0	34	0	0
291	0	81	22	84.6249	complications of previous GI surgery	0	1	2	2012-02-07	2012-03-02	24	2012-02-16	2012-02-18	2	2	12	1	0	0	0	0	0	0	0	0	0	0	0	0	9	3	25	2	2	0	2	0	0	28	0	0	1	0	20	0	0	0	0	0
292	1	64	15	11.4109	metabolic/ endocrine medical, other	2	0	1	2012-02-17	2012-02-23	6	2012-02-17	2012-02-19	2	2	20	1	0	0	0	0	0	0	0	0	0	0	0	0	0	3	6	2	2	0	2	0	0	28	0	0	1	0	0	0	0	0	0	0
293	1	74	16	43.1412	vascular surgery other	1	0	2	2012-02-10	2012-04-27	77	2012-02-17	2012-02-23	6	2	28	1	0	0	0	0	0	0	1	0	0	0	0	0	7	7	77	2	2	0	1	0	0	28	0	0	1	0	0	10	0	0	0	0
294	0	58	38	97.8728	cardiac arrest	2	0	2	2012-02-18	2012-03-06	17	2012-02-19	2012-02-21	2	2	12	1	0	1	1	1	0	0	0	0	0	0	0	1	1	3	18	2	2	0	2	1	0	27	0	0	1	7.5	0	10	0	0	5	0
296	0	63	24	22.0849	cardiovascular medical, other	2	0	2	2012-02-19	2012-02-25	6	2012-02-20	2012-02-23	3	2	20	1	0	0	0	0	0	0	0	0	0	0	0	0	1	4	6	2	2	0	2	0	0	28	0	0	1	0	50	0	0	0	0	0
297	1	70	13	12.1689	restrictive lung disease	3	0	2	2012-02-21	2012-02-28	7	2012-02-21	2012-02-24	3	2	12	1	0	0	0	0	0	0	0	0	0	0	0	0	0	4	7	2	2	0	2	0	0	28	0	1	1	0	0	0	0	0	0	0
300	1	49	29	56.2438	GI perforation/ rupture, surgery for	0	0	1	2012-02-18	2012-02-25	7	2012-02-24	2012-02-25	1	2	20	1	1	0	0	0	0	0	0	0	0	1	0	0	6	2	7	1	1	1	1	2	0	0	0	0	1	0	0	0	0	0	0	0
301	0	64	27	64.8715	GI perforation/ rupture, surgery for	0	0	2	2012-02-25	2012-03-30	34	2012-02-25	2012-03-08	12	2	40	1	0	0	0	0	0	0	0	0	0	0	0	0	0	11	35	2	2	0	2	3	1	24	1	0	1	0	10	0	0	1	0	0
302	1	79	42	98.5692	pancreatitis	2	1	1	2012-02-26	2012-03-13	16	2012-02-26	2012-03-13	16	2	20	1	1	0	0	0	0	0	0	0	0	0	0	0	0	17	17	1	1	1	1	10	0	7	0	0	1	0	0	0	0	16	55	0
303	0	64	37	97.9081	cardiac arrest	2	0	2	2012-02-27	2012-05-11	74	2012-02-27	2012-04-13	46	2	16	1	0	0	0	0	0	0	0	0	0	1	0	1	0	46	74	2	2	0	2	17	7	4	2	0	1	0	0	2135	22.008333000000004	105	223.417	0
304	1	85	20	58.6829	aneurysm, abdominal aortic	1	0	2	2012-02-26	2012-03-22	25	2012-02-27	2012-03-05	7	2	14	1	0	0	0	0	0	0	1	0	0	0	0	1	1	8	26	2	2	0	2	1	2	14	1	0	1	0	0	0	0	5	0	0
305	0	78	14	39.2113	pneumonia	3	1	2	2012-02-28	2012-04-09	41	2012-02-28	2012-04-06	38	2	32	1	0	0	0	0	0	0	0	0	0	0	0	0	0	39	41	2	1	0	1	6	8	14	2	0	1	0	0	20	0	52.5	221.5	25
310	0	84	24	77.4158	GI surgery	0	0	1	2012-02-26	2012-03-27	30	2012-02-29	2012-03-12	12	2	30	1	0	0	0	0	0	0	0	0	0	0	0	0	3	13	31	2	2	0	2	7	1	20	1	0	1	30	0	0	0	34	873.692	0
311	0	85	21	60.8272	cardiovascular medical, other	2	0	2	2012-02-29	2012-05-10	71	2012-03-01	2012-03-12	11	2	12	1	0	0	0	0	0	0	0	0	0	0	0	0	1	12	70	2	2	0	2	0	7	13	2	0	1	0	0	0	0	32	0	0
313	1	62	19	13.3193	pneumonia	3	0	2	2012-02-23	2012-04-19	56	2012-03-04	2012-03-28	24	2	28	1	0	0	0	0	0	0	0	0	0	0	0	1	11	25	56	2	2	0	2	11	2	15	1	0	1	7.5	0	85	0	0	2775.4	0
314	0	77	19	51.1517	pneumonia	3	1	2	2012-03-04	2012-03-14	10	2012-03-04	2012-03-06	2	2	38	1	0	0	0	0	0	0	0	0	0	0	0	0	0	3	10	2	2	0	2	0	0	28	0	0	1	7.5	0	0	0	1	0	0
315	0	80	22	58.4338	GI surgery	1	0	1	2012-03-04	2012-03-19	15	2012-03-05	2012-03-06	1	2	40	1	0	0	0	0	0	0	0	0	0	0	0	0	1	2	15	2	2	0	2	0	0	28	0	0	1	15	0	0	0	0	0	0
316	0	72	24	44.5688	sepsis	2	1	2	2012-03-01	2012-04-06	36	2012-03-07	2012-03-08	1	2	18	1	0	0	0	0	0	0	0	0	0	0	0	0	6	2	35	2	2	0	1	0	0	28	0	0	0	0	0	0	0	0	0	0
317	0	71	33	97.8521	pneumonia	4	1	1	2012-03-07	2012-05-14	68	2012-03-07	2012-04-06	30	2	38	1	0	0	0	1	0	0	0	0	0	0	1	0	0	31	67	2	2	0	2	11	6	11	1	0	1	15	10	10	0	28	127.583	595.033
319	1	69	27	95.2994	arrest respiratory	3	0	2	2012-03-09	2012-04-04	26	2012-03-09	2012-03-19	10	2	12	1	0	0	0	0	0	0	1	0	0	0	0	0	0	11	25	2	2	0	2	3	3	22	2	0	1	7.5	0	0	0	0	0	30
320	0	84	43	96.6852	GI surgery	0	1	1	2012-03-09	2012-03-11	2	2012-03-09	2012-03-11	2	2	12	1	0	1	0	1	0	0	0	0	0	0	0	0	0	3	2	1	1	1	1	3	0	0	0	0	1	0	0	0	0	1	5	0
321	0	66	18	54.2442	GI surgery	0	0	1	2012-03-06	2012-03-24	18	2012-03-09	2012-03-12	3	2	32	1	0	0	0	0	0	0	1	0	0	0	0	0	3	4	18	2	2	0	2	2	0	26	0	0	1	0	10	0	0	0	55.8462	0
326	1	77	27	97.7178	cardiac arrest	2	0	1	2012-03-10	2012-04-05	26	2012-03-10	2012-04-05	26	2	34	1	0	0	0	0	0	0	0	0	0	0	0	0	0	27	25	2	2	0	1	6	14	8	2	1	1	67.5	20	70	0	57.5	0	0
327	0	57	8	12.7268	trauma	5	0	2	2012-03-11	2012-03-23	12	2012-03-11	2012-03-12	1	2	13	0	0	0	0	0	0	0	0	0	0	0	0	0	0	2	12	2	2	0	2	0	0	28	0	0	0	0	0	0	0	0	0	0
328	1	52	13	6.48446	pneumonia	3	0	1	2012-02-27	2012-03-23	25	2012-03-13	2012-03-14	1	2	32	1	0	0	0	0	0	0	0	0	0	0	0	0	16	2	26	2	2	0	2	0	0	28	0	0	1	0	0	10	0	0	0	0
329	1	49	13	5.58911	trombolyse	2	0	1	2012-03-11	2012-05-10	60	2012-03-12	2012-03-14	2	2	14	1	0	0	0	0	0	0	0	0	0	0	0	0	1	3	59	2	2	0	2	0	0	28	0	0	1	0	0	0	0	0	0	0
330	0	71	19	66.641	respiratory-medical, other	3	0	2	2012-02-01	2012-03-23	51	2012-03-13	2012-03-16	3	2	12	1	0	0	0	0	0	0	0	0	0	1	0	0	42	4	52	2	2	0	2	0	0	28	0	0	1	3.7	0	0	0	0	10	0
332	0	65	35	96.6384	chf	2	0	2	2012-03-13	2012-03-29	16	2012-03-13	2012-03-21	8	2	13	0	1	0	0	0	0	1	0	0	0	0	0	1	0	9	16	2	2	0	2	6	0	22	0	0	1	0	0	0	0	0	473.5	2463.68
333	0	77	23	71.6806	pneumonia	3	0	1	2012-03-12	2012-03-23	11	2012-03-13	2012-03-16	3	2	24	1	0	0	0	0	0	0	0	0	0	0	0	0	1	4	11	2	2	0	2	0	0	28	0	0	1	0	0	0	0	4	0	0
334	1	78	17	50.428	GI obstruction	1	0	1	2012-03-03	2012-05-29	87	2012-03-14	2012-03-19	5	2	32	1	0	0	0	1	0	0	0	0	0	1	0	0	11	6	86	2	2	0	2	1	2	15	1	0	1	0	0	0	0	14	0	0
337	0	87	29	77.8395	pancreatitis	2	1	1	2012-03-14	2012-05-10	57	2012-03-16	2012-03-21	5	2	22	1	1	0	0	0	0	0	0	0	0	0	0	0	2	6	56	2	2	0	2	0	0	28	0	0	1	11.2	0	0	0	0	0	0
339	1	83	17	21.9426	pneumonia	3	0	2	2012-03-15	2012-03-29	14	2012-03-18	2012-03-20	2	2	26	1	0	0	0	0	0	0	0	0	0	1	0	1	3	3	14	2	2	0	2	0	1	20	3	0	1	0	0	0	0	0	0	0
340	0	58	14	17.2901	trauma	5	0	1	2012-03-18	2012-03-30	12	2012-03-18	2012-03-22	4	2	14	1	0	0	0	0	0	0	0	0	0	0	0	0	0	5	12	2	2	0	2	0	0	28	0	0	1	0	0	0	0	0	0	0
341	1	48	22	95.3136	seizures	4	0	1	2012-03-20	2012-03-23	3	2012-03-20	2012-03-21	1	2	30	1	0	0	0	0	0	0	0	0	0	0	0	0	0	2	3	2	2	0	2	0	0	28	0	0	1	0	0	0	0	0	0	0
342	1	77	27	86.1335	diabetic (HHNC)	2	0	1	2012-03-19	2012-03-27	8	2012-03-19	2012-03-22	3	2	12	1	0	0	0	0	0	0	0	0	0	0	0	0	0	4	8	2	2	0	2	0	2	26	2	0	1	0	0	0	0	9	0	0
343	0	45	14	12.8513	GI perforation	0	1	2	2012-03-14	2012-04-14	31	2012-03-20	2012-03-23	3	2	12	1	0	0	0	0	0	0	0	0	0	0	0	0	6	4	30	2	2	0	2	0	0	28	0	0	1	0	0	0	0	0	0	0
344	0	62	16	33.3275	cholangitis	2	1	1	2012-03-21	2012-03-25	4	2012-03-21	2012-03-25	4	3	26	1	1	0	0	0	0	0	1	0	0	0	1	1	0	5	4	2	2	0	2	0	0	28	0	0	1	0	10	130	0	0	15	0
347	0	60	16	96.6412	meningitis	4	0	2	2012-03-26	2012-03-29	3	2012-03-26	2012-03-28	2	3	32	1	0	0	0	0	0	0	0	0	0	0	1	0	0	3	3	2	2	0	2	0	0	28	0	0	1	0	0	0	0	0	0	0
350	0	69	17	85.9338	pneumonia	3	1	2	2012-03-27	2012-03-29	2	2012-03-27	2012-03-29	2	3	22	1	0	0	0	0	0	0	0	0	0	0	0	0	0	3	2	1	1	1	1	3	0	0	0	0	1	0	0	0	0	0	0	0
351	0	82	23	60.753	cancer gi surgery fot	1	0	2	2012-03-14	2012-04-30	47	2012-03-27	2012-04-30	34	3	12	1	1	0	0	0	0	0	0	0	0	0	0	0	13	26	46	1	1	1	1	5	9	14	1	0	1	0	0	0	0	25	18.792	25
353	0	54	11	82.0725	cardiac arrest	2	0	2	2012-03-29	2012-04-13	15	2012-03-29	2012-04-02	4	3	28	1	0	0	0	0	0	0	0	0	0	0	0	0	0	5	14	2	2	0	2	1	1	15	1	0	1	21.5	0	185	0	19	0	0
356	1	87	20	37.2569	bleedding, lower GI	2	0	2	2012-03-31	2012-04-14	14	2012-03-31	2012-04-02	2	3	12	1	0	0	0	0	0	0	0	0	0	1	0	0	0	3	14	2	2	0	2	0	0	28	0	0	1	0	0	0	0	0	0	0
361	1	45	13	12.209	cellulitis	2	1	1	2012-04-03	2012-04-05	2	2012-04-03	2012-04-05	2	3	26	1	0	0	0	0	0	0	0	0	0	0	0	1	0	3	2	2	2	0	2	0	0	28	0	1	1	0	0	0	0	0	0	0
362	0	63	27	64.8583	respiratory-medical, other	3	0	1	2012-04-03	2012-04-23	20	2012-04-05	2012-04-13	8	3	30	1	0	0	0	0	0	1	0	0	0	0	1	0	2	9	20	2	2	0	2	1	3	24	2	0	1	0	10	250	0	29	74.9583	0
366	0	87	13	56.6342	pneumonia	3	0	2	2012-04-04	2012-04-21	17	2012-04-09	2012-04-21	12	3	38	1	0	0	0	0	0	0	0	0	0	0	0	0	5	13	17	1	1	1	1	7	3	3	2	0	1	7.5	0	0	0,075,35	33	22.0423	0
367	0	66	27	95.4413	cardiac arrest	2	0	1	2012-04-10	2012-04-13	3	2012-04-10	2012-04-13	3	3	34	1	0	1	0	0	0	0	0	0	0	0	0	0	0	4	3	1	1	1	1	4	0	0	0	0	1	0	0	0	0	0	70	0
368	0	60	12	49.8103	emphysema	3	1	1	2012-04-10	2012-04-20	10	2012-04-11	2012-04-13	2	3	28	1	0	0	0	0	0	1	0	0	0	0	0	1	1	3	10	2	2	0	2	0	0	28	0	0	1	0	0	0	0	0	0	0
369	1	76	16	18.4268	bleeding upper gi	2	0	2	2012-04-11	2012-05-03	22	2012-04-11	2012-04-19	8	3	20	1	0	0	0	0	0	0	0	0	0	0	0	0	0	6	22	2	2	0	2	0	1	24	2	0	1	0	0	0	0	10	0	0
371	0	68	12	57.8155	complications of previous GI surgery	0	1	2	2012-04-11	2012-05-25	44	2012-04-13	2012-05-03	20	3	16	1	0	0	0	0	0	0	0	0	0	0	0	0	2	8	44	2	2	0	2	0	0	28	0	0	1	0	0	0	0	4	0	0
373	0	43	7	9.44113	trauma	5	0	2	2012-04-14	2012-04-16	2	2012-04-14	2012-04-16	2	3	32	1	0	0	0	0	0	0	0	0	0	0	0	0	0	3	2	2	2	0	2	0	0	28	0	0	1	0	0	0	0	0	0	0
374	1	74	13	33.0747	pneumonia	3	1	1	2012-04-14	2012-05-01	17	2012-04-14	2012-04-16	2	3	12	1	0	0	0	0	0	0	0	0	0	0	0	0	0	3	17	2	2	0	2	0	0	28	0	0	1	0	0	0	0	0	0	0
376	1	74	20	60.8484	GI surgery	0	0	2	2012-04-16	2012-05-07	21	2012-04-16	2012-04-18	2	3	34	1	0	0	0	0	0	0	0	0	0	0	0	0	0	3	21	2	2	0	2	1	0	27	0	0	1	0	0	0	0	0	0	0
378	0	79	16	83.3786	GI surgery	2	1	2	2012-04-16	2012-04-25	9	2012-04-16	2012-04-18	2	3	30	1	0	0	0	0	0	0	0	0	0	0	0	0	0	3	9	2	2	0	2	0	0	28	0	0	1	0	10	0	0	0	0	0
379	1	82	22	72.4943	vascular medical	2	0	2	2012-04-17	2012-04-19	2	2012-04-18	2012-04-19	1	3	22	1	0	0	0	0	0	0	0	0	0	0	0	0	1	2	2	2	1	1	1	0	0	28	0	0	1	0	0	5	0	0	0.5	0
380	1	59	32	88.508	complications of previous GI surgery	0	1	1	2012-04-10	2012-09-18	161	2012-04-18	2012-05-07	19	3	12	1	1	0	0	0	0	0	0	0	0	0	0	0	8	20	158	2	2	0	2	6	3	19	1	0	1	0	40	0	0	24	20.9569	0
381	1	34	8	13.5682	bleeding surgery for	0	0	2	2012-04-16	2012-04-28	12	2012-04-17	2012-04-19	2	3	32	1	0	0	0	0	0	0	0	0	0	0	0	0	1	3	12	2	2	0	2	1	0	27	0	0	1	0	0	0	0	0	0	0
382	1	57	13	9.7813	respiratory medical	3	0	2	2012-04-19	2012-05-11	22	2012-04-19	2012-05-11	22	3	30	1	0	0	0	0	0	0	0	0	0	0	0	0	0	23	22	2	2	0	2	0	0	28	0	0	1	0	0	10	0	0	0	0
383	1	86	27	85.1583	GI surgery	0	0	2	2012-04-17	2012-05-01	14	2012-04-19	2012-04-23	4	3	32	1	0	0	0	0	0	0	0	0	0	0	0	0	2	5	14	2	1	1	1	1	0	27	0	0	1	0	0	0	0	0	0	0
385	1	68	29	45.2176	GI surgery	0	1	1	2012-04-09	2012-06-05	57	2012-04-20	2012-05-10	20	3	22	1	0	0	0	0	0	0	0	0	0	1	0	1	11	21	56	2	2	0	2	4	8	16	2	0	1	30	0	0	0	15.5	5	5
389	0	24	15	46.5696	pneumonia	3	1	2	2012-04-23	2012-05-02	9	2012-04-23	2012-04-25	2	3	38	1	0	0	0	0	0	0	0	0	0	0	0	0	0	3	9	2	2	0	2	1	0	27	0	0	1	0	10	0	0	0	0	0
390	0	52	11	20.6063	resp insuff	3	0	1	2012-04-22	2012-05-02	10	2012-04-23	2012-05-02	9	3	14	1	0	0	0	0	0	1	0	0	0	0	0	0	1	10	10	2	2	0	2	0	0	28	0	0	1	0	0	0	0	0	0	0
391	0	67	13	22.4808	orthopedic surgery	5	0	2	2012-04-23	2012-05-04	11	2012-04-23	2012-04-25	2	3	20	1	0	0	0	0	0	0	0	0	0	0	0	0	0	3	11	2	2	0	2	0	0	28	0	0	1	0	0	0	0	0	2.5	0
393	0	75	33	79.5015	aneurysm	0	0	2	2012-04-25	2012-05-07	12	2012-04-26	2012-04-30	4	3	32	1	0	0	0	0	0	0	0	0	0	0	0	0	1	5	12	2	2	0	2	0	2	20	3	0	1	0	0	0	0	10	0	0
394	1	71	18	48.7239	chf	2	0	1	2012-04-26	2012-05-11	15	2012-04-26	2012-04-29	3	3	38	1	0	0	0	0	0	0	0	0	0	0	0	1	0	4	15	2	2	0	2	0	2	26	2	0	1	0	0	0	0	5	0	0
396	1	48	25	32.6275	GI	2	1	1	2012-04-26	2012-05-23	27	2012-04-28	2012-04-30	2	3	20	1	1	0	0	0	1	0	0	0	0	0	1	1	2	3	27	2	2	0	2	0	0	28	0	0	1	0	0	0	0	0	0	0
397	1	27	14	4.11361	renaal	2	0	1	2012-04-28	2012-05-15	17	2012-04-29	2012-05-01	2	3	12	1	0	0	0	0	0	0	0	0	0	0	0	0	1	3	17	2	2	0	2	0	0	28	0	0	1	0	0	0	0	0	0	0
398	1	61	12	8.40072	respiratory medical	3	0	1	2012-04-24	2012-05-15	21	2012-04-30	2012-05-01	1	3	38	1	0	0	0	0	0	0	0	0	0	0	0	1	6	2	21	2	2	0	2	0	0	28	0	0	1	0	0	0	0	0	0	0
401	1	67	23	45.7153	resp insuff	3	1	1	2012-05-02	2012-05-19	17	2012-05-02	2012-05-05	3	3	18	1	0	0	0	0	0	0	0	0	0	0	0	0	0	4	17	2	2	1	1	0	0	28	0	0	1	0	0	0	0	0	0	0
403	0	85	20	30.6205	GI obstruction, surgery for	0	0	1	2012-05-03	2012-05-12	9	2012-05-04	2012-05-07	3	3	18	1	1	0	0	0	0	0	0	0	0	0	0	0	1	4	9	2	2	0	2	0	0	28	0	0	1	0	0	0	0	0	0	0
405	0	76	16	55.3721	resp medical	3	0	2	2012-05-05	2012-06-11	37	2012-05-07	2012-05-10	3	3	18	1	0	0	0	0	0	0	0	0	0	1	0	1	2	4	36	2	2	0	2	0	4	16	3	0	1	0	0	0	0	13	0	0
406	1	81	18	57.7568	GI chirurgie	1	0	1	2012-04-19	2012-05-18	29	2012-05-08	2012-05-12	4	3	32	1	0	0	0	0	0	0	0	0	0	0	0	0	19	5	29	2	2	0	2	2	2	23	2	0	1	0	10	10	0	0	0	0
407	0	59	33	60.2994	aneurysm	1	0	1	2012-05-06	2012-05-18	12	2012-05-07	2012-05-11	4	3	38	1	1	0	0	0	0	0	0	0	0	0	0	1	1	5	12	2	2	0	1	1	0	27	0	0	1	0	0	0	0	0	0	0
410	1	63	18	31.6717	GI chirurgie	0	0	1	2012-05-08	2012-05-31	23	2012-05-09	2012-05-12	3	3	12	1	0	0	0	0	0	0	0	0	0	1	0	0	1	4	23	2	2	0	2	0	0	28	0	0	1	0	0	0	0	0	0	0
412	1	74	16	67.822	head trauma	5	0	1	2012-05-09	2012-05-21	12	2012-05-09	2012-05-13	4	3	14	1	0	0	0	0	0	0	0	0	0	0	0	0	0	5	12	2	2	0	2	0	0	28	0	0	1	0	0	0	0	0	0	0
414	0	70	24	93.0566	GI vasculair ischemia	0	1	2	2012-05-08	2012-05-23	15	2012-05-13	2012-05-23	10	3	18	1	0	0	0	0	0	0	0	0	0	0	0	1	5	11	15	1	1	1	1	7	5	0	1	0	1	0	0	0	0	9	0	0
415	0	49	18	35.6366	resp. insuff	3	0	2	2012-05-01	2012-06-07	37	2012-05-13	2012-05-28	15	3	12	1	0	0	0	0	0	0	0	0	0	0	0	0	12	16	36	2	2	0	2	6	0	22	0	0	1	0	20	0	0	0	1999.09	0
417	1	69	25	50.3654	resp medical	3	0	1	2012-05-12	2012-05-18	6	2012-05-15	2012-05-18	3	3	22	1	0	0	0	0	0	1	0	0	0	1	0	1	3	4	6	1	1	1	1	0	1	3	1	0	1	0	0	0	0	2.5	0	0
421	1	74	21	54.2966	cellulitis	2	0	2	2012-05-08	2012-06-04	27	2012-05-16	2012-05-18	2	3	16	1	0	0	0	0	0	0	1	0	0	0	0	0	8	3	26	2	2	0	1	0	3	25	1	0	1	0	0	0	0	4	0	0
422	1	39	9	19.2908	overdose	2	0	1	2012-05-17	2012-05-22	5	2012-05-17	2012-05-20	3	3	30	1	0	0	0	0	0	0	0	0	0	1	0	1	0	4	5	2	2	0	2	0	0	28	0	1	1	0	0	0	0	0	0	0
424	1	76	13	16.0525	resp medical	3	0	2	2012-05-18	2012-05-30	12	2012-05-19	2012-05-21	2	3	14	1	0	0	0	0	0	0	0	0	0	0	0	1	1	3	12	2	2	0	2	0	0	28	0	0	1	0	0	0	0	0	0	0
425	1	67	23	74.569	resp medical	3	1	1	2012-05-19	2012-05-30	11	2012-05-19	2012-05-21	2	3	12	1	0	0	0	0	0	0	0	0	0	0	0	1	0	3	11	2	2	0	2	0	2	26	2	1	1	0	0	40	0.63833300000000004	2	0	0
426	1	47	39	91.3918	cholangitis	2	1	1	2012-05-18	2012-06-22	35	2012-05-18	2012-06-22	35	3	16	1	1	0	0	0	0	0	0	0	0	0	0	0	0	36	34	1	1	1	1	23	5	0	2	1	1	7.5	0	60	0	35	721.531	0
427	1	84	24	58.3038	nierinsufficientie	2	0	2	2012-05-12	2012-06-02	21	2012-05-18	2012-05-24	6	3	40	1	0	0	0	0	0	0	0	0	0	0	0	0	6	7	20	2	2	0	2	1	1	26	1	0	1	7.5	0	10	0	3.5	0	0
428	0	74	17	53.1252	aneurysm	0	0	2	2012-05-21	2012-06-25	35	2012-05-21	2012-06-15	25	3	22	1	0	0	0	0	0	0	0	0	0	0	0	1	0	26	34	2	2	0	2	0	1	27	1	0	1	105	0	60	0	5.5	0	0
430	0	82	25	82.2644	GI surgery	1	1	1	2012-05-22	2012-05-31	9	2012-05-22	2012-05-26	4	3	24	1	0	0	0	1	0	0	0	0	0	0	0	0	0	5	9	2	2	0	2	1	0	27	0	0	1	7.5	0	0	0	0	0	0
431	1	62	17	41.3912	chf	2	0	2	2012-05-15	2012-06-21	37	2012-05-22	2012-05-25	3	3	34	1	0	0	0	0	0	0	0	0	0	0	0	1	7	4	36	2	2	0	2	1	0	27	0	0	1	0	0	10	0	0	0	0
432	0	68	17	39.5371	chf	2	0	1	2012-04-23	2012-05-11	18	2012-05-23	2012-05-25	2	3	38	1	0	0	0	0	0	1	0	0	0	0	0	0	30	3	18	1	1	1	1	0	3	0	2	0	1	7.5	0	0	0	2	0	0
433	0	65	21	24.6637	shock	2	0	1	2012-05-22	2012-06-11	20	2012-05-23	2012-05-25	2	3	14	1	0	0	0	0	0	0	1	0	0	0	0	0	1	3	19	2	2	0	2	0	0	28	0	0	1	0	0	0	0	0	0	0
434	0	82	30	83.0751	infarction	2	0	2	2012-05-23	2012-06-07	15	2012-05-24	2012-06-07	14	3	32	1	0	0	0	1	0	0	0	0	0	0	0	0	1	15	14	2	2	1	1	3	1	12	1	0	1	37.5	0	0	0	12	163.921	0
435	0	73	15	55.4503	cancer surgery	0	0	2	2012-05-22	2012-06-06	15	2012-05-24	2012-05-27	3	3	12	1	0	0	0	0	0	0	0	0	0	0	0	0	2	4	14	2	2	0	2	0	0	28	0	0	1	0	20	0	0	0	0	0
436	1	52	25	67.1124	GI surgery	1	1	2	2012-05-21	2012-06-14	24	2012-05-24	2012-05-28	4	3	18	1	1	0	0	0	0	0	1	0	0	0	0	0	3	5	23	2	2	0	2	1	0	27	0	0	1	0	0	0	0	0	0	0
437	0	82	25	85.533	chf	2	0	1	2012-05-21	2012-06-07	17	2012-05-25	2012-06-07	13	3	30	1	1	0	0	0	0	0	1	0	0	0	0	1	4	14	16	1	1	1	1	3	8	3	2	0	1	0	0	570	0	5	11.6282	0
438	0	67	22	64.2201	pneumonia	3	1	2	2012-05-25	2012-06-20	26	2012-05-25	2012-06-01	7	3	38	1	1	0	0	0	0	0	0	0	0	0	0	0	0	8	25	2	2	0	1	1	3	24	1	0	1	0	0	120	2.2631700000000001	13.5	0	0
439	0	57	16	52.057	pneumonia	3	1	1	2012-05-24	2012-06-02	9	2012-05-25	2012-05-29	4	3	28	1	0	0	0	0	0	0	0	0	0	0	1	1	1	5	8	2	2	0	2	0	0	28	0	0	1	0	0	0	0	0	0	0
440	1	63	23	42.1101	emphysema	3	0	1	2012-05-26	2012-05-28	2	2012-05-26	2012-05-28	2	3	24	1	0	0	0	0	0	1	0	1	0	0	0	0	0	3	2	1	1	1	1	0	0	3	0	0	1	0	0	0	0	0	1.96667	0
442	0	65	19	79.1134	pneumonia	3	1	2	2012-05-26	2012-06-14	19	2012-05-26	2012-05-31	5	3	40	1	0	0	0	0	0	0	0	0	0	0	0	1	0	6	18	2	2	0	2	1	4	23	1	0	1	0	0	0	0	0	0	0
443	1	62	16	35.8917	pneumonia	3	1	1	2012-05-27	2012-06-13	17	2012-05-27	2012-05-30	3	3	20	1	0	0	0	0	0	0	0	0	0	0	1	1	0	4	16	2	2	0	2	0	1	27	1	0	1	0	0	10	0	0	0	0
444	0	66	27	92.2164	chf	2	1	2	2012-05-28	2012-06-06	9	2012-05-28	2012-06-01	4	3	18	1	0	0	0	0	0	0	0	0	0	0	0	1	0	5	8	2	2	0	2	0	1	27	2	0	1	0	0	120	0	0	2.5	0
446	1	64	19	81.1536	pneumonia	3	1	2	2012-05-31	2012-06-13	13	2012-05-31	2012-06-04	4	3	12	1	0	0	0	0	0	1	0	0	0	0	0	1	0	5	13	2	2	0	2	1	0	27	0	0	1	0	10	0	0	0	0	0
447	0	69	39	95.9958	pneumonia	3	1	1	2012-05-31	2012-07-20	50	2012-05-31	2012-06-27	27	3	14	1	1	0	0	0	0	0	0	0	0	0	0	0	0	28	50	2	2	0	2	3	0	25	0	0	1	120	120	0	0	8	7.5	50
448	0	74	49	99.8856	GI medical	2	1	1	2012-05-31	2012-06-03	3	2012-05-31	2012-06-03	3	3	20	1	1	0	0	0	1	0	1	0	0	0	1	0	0	4	3	1	1	1	1	4	0	0	0	0	1	0	0	0	0	0	97.7767	0
457	1	54	10	6.16881	hemorraghe	2	0	1	2012-06-08	2012-06-21	13	2012-06-09	2012-06-10	1	3	30	1	0	0	0	0	0	0	0	0	0	0	0	0	1	2	13	2	2	0	2	0	0	28	0	0	1	0	0	0	0	0	0	0
460	0	43	17	79.4147	meningitis	4	1	2	2012-06-11	2012-06-21	10	2012-06-11	2012-06-13	2	3	27	0	0	0	0	0	0	0	0	0	0	0	0	1	0	3	10	2	2	0	2	1	1	26	2	0	1	0	0	0	0	0	0	0
461	0	65	22	33.144	pneumonia	3	0	1	2012-06-11	2012-06-28	17	2012-06-11	2012-06-14	3	3	12	1	1	0	0	1	0	1	0	0	0	0	0	1	0	4	17	2	2	0	2	0	0	28	0	0	1	0	0	0	0	0	0	0
462	1	69	15	42.2606	hemorraghe	0	0	2	2012-06-12	2012-06-25	13	2012-06-12	2012-06-13	1	3	28	1	0	0	0	0	0	0	0	0	0	0	0	0	0	2	13	2	2	0	2	0	0	28	0	0	1	0	0	0	0	0	0	0
463	0	67	32	96.5116	cardiac arrest	2	0	1	2012-06-12	2012-06-25	13	2012-06-12	2012-06-17	5	3	18	1	0	0	0	0	0	1	1	0	0	0	0	1	0	6	13	2	1	1	1	2	2	7	2	0	1	0	0	45	0	8	0	0
464	1	70	18	79.1985	GI vasculair ischemia	2	1	2	2012-06-13	2012-07-23	40	2012-06-13	2012-07-10	27	3	20	1	0	0	0	0	0	0	0	0	0	0	0	1	0	28	40	2	2	0	2	10	17	1	2	0	1	15	0	90	10.802670000000001	14	249.23	0
465	0	26	12	14.093	obstruction- airway	2	0	2	2012-06-12	2012-06-15	3	2012-06-13	2012-06-15	2	3	30	1	0	0	0	0	0	0	0	0	0	0	0	0	1	3	3	2	2	0	2	1	0	27	0	0	1	0	0	0	0	0	177.405	0
466	1	82	26	92.4061	GI perforation	0	1	2	2012-06-13	2012-07-25	42	2012-06-15	2012-06-21	6	3	32	1	1	0	0	0	0	0	0	0	0	0	0	0	2	7	42	2	2	0	2	0	2	26	2	0	1	0	0	0	0	0	0	0
470	0	61	8	26.5193	GI perforation	0	0	2	2012-06-19	2012-06-27	8	2012-06-19	2012-06-20	1	3	30	1	0	0	0	0	0	0	0	0	0	0	0	1	0	2	8	2	2	0	2	0	0	28	0	0	1	0	0	0	0	0	0	0
471	0	77	29	98.1045	cardiac arrest	2	0	2	2012-06-19	2012-07-14	25	2012-06-19	2012-07-02	13	3	28	1	0	0	0	0	0	0	0	0	0	0	0	0	0	14	25	2	1	1	1	11	3	3	2	0	1	0	0	0	0	1	491.125	0
473	0	65	14	13.7167	respiratory medical	3	0	2	2012-06-19	2012-06-29	10	2012-06-19	2012-06-21	2	3	22	1	0	0	0	0	0	0	0	0	0	0	0	0	0	3	10	2	2	0	2	0	0	28	0	0	1	0	0	0	0	0	0	0
475	0	65	35	96.7993	cardiac arrest	2	0	2	2012-06-21	2012-06-24	3	2012-06-21	2012-06-24	3	0	22	1	0	0	0	0	0	0	0	0	0	0	0	0	0	4	3	2	2	0	2	2	0	26	0	0	1	0	0	0	1.198	0	61.543	40
476	1	79	21	85.0671	complications of previous GI surgery	0	1	1	2012-06-20	2012-06-26	6	2012-06-21	2012-06-26	5	0	30	1	0	0	0	0	0	0	0	0	0	0	0	0	1	6	6	1	1	1	1	6	0	0	0	1	1	0	0	0	0	7	477.647	0
477	0	65	16	40.544	aneurysm	0	0	2	2012-06-25	2012-07-02	7	2012-06-25	2012-06-27	2	0	22	1	0	0	0	0	0	0	0	0	0	1	0	0	0	3	7	2	2	0	2	1	0	27	0	0	1	0	0	0	0	0	0	0
479	1	51	12	20.3289	respiratory medical	3	0	1	2012-06-26	2012-07-07	11	2012-06-27	2012-06-30	3	0	38	1	0	0	0	0	0	1	0	0	0	0	0	1	1	4	11	2	2	0	2	0	0	28	0	0	1	7.5	0	0	0	0	0	0
480	0	40	31	64.6391	respiratory surgery	0	1	2	2012-06-26	2012-07-19	23	2012-06-27	2012-07-09	12	0	32	1	0	0	0	0	0	0	0	0	0	0	0	1	1	13	23	2	2	0	2	8	4	16	2	0	1	0	0	0	0	19	1200.86	0
482	1	67	15	34.8335	cardiovascular medical, other	2	0	1	2012-06-28	2012-07-05	7	2012-06-28	2012-07-01	3	0	22	1	0	0	0	0	0	0	0	0	0	0	0	0	0	4	7	2	2	0	2	0	0	28	0	0	1	7.5	0	10	0	0	0	0
484	0	54	19	15.5623	hypertension	2	0	1	2012-06-29	2012-07-06	7	2012-06-29	2012-07-02	3	0	30	1	1	0	0	0	0	0	0	0	0	0	0	0	0	4	7	2	2	0	2	0	0	28	0	0	1	0	0	0	0	0	0	0
486	0	79	16	18.8343	complications of previous vascular surgery	2	0	2	2012-06-28	2012-07-28	30	2012-07-02	2012-07-10	8	0	38	1	0	0	0	0	0	0	0	0	0	0	0	0	4	9	30	2	1	1	1	0	0	27	0	0	1	7.5	0	0	0	12	0	0
488	1	65	25	98.4223	neurotrauma	4	0	2	2012-07-03	2012-07-04	1	2012-07-03	2012-07-04	1	0	12	1	0	0	0	0	0	0	0	0	0	0	0	0	0	2	1	2	2	0	2	2	0	99	0	0	0	0	0	0	0	0	0	0
491	0	60	40	89.8078	pneumonia	3	1	2	2012-06-28	2012-07-17	19	2012-07-04	2012-07-12	8	0	14	1	0	0	0	0	0	0	0	0	0	1	0	1	6	9	19	2	2	0	2	6	0	22	0	0	1	15	0	10	0	3.5	561.813	0
492	0	47	14	14.903	pneumonia	3	1	1	2012-07-04	2012-07-17	13	2012-07-04	2012-07-17	13	0	18	1	0	0	0	0	0	0	0	0	0	0	0	1	0	14	13	2	2	0	2	5	3	20	2	0	1	7.5	0	30	5.2521899999999997	38	1354.19	0
493	0	40	7	3.28967	hypertension	2	0	2	2012-07-05	2012-08-14	40	2012-07-05	2012-07-07	2	0	12	1	0	0	0	0	0	0	0	0	0	0	0	1	0	3	39	2	2	0	2	0	0	28	0	0	1	0	0	20	0	0	0	0
494	1	45	23	63.5052	trauma	5	0	2	2012-07-06	2012-07-27	21	2012-07-06	2012-07-18	12	0	28	1	0	0	0	0	0	0	0	0	0	0	1	1	0	13	21	2	2	0	2	2	2	24	2	0	1	0	0	2290	9.7125640000000004	44.5	10	35
499	1	61	31	83.4723	pneumonia	3	1	2	2012-07-08	2012-07-25	17	2012-07-10	2012-07-15	5	0	22	1	0	0	0	0	0	0	0	0	0	0	0	0	2	6	17	2	2	0	2	0	0	28	0	0	1	0	0	0	0	2	0	0
500	0	63	25	95.3791	cardiac arrest	2	0	1	2012-07-10	2012-07-19	9	2012-07-10	2012-07-13	3	0	34	1	0	0	0	0	0	0	0	0	0	0	0	0	0	4	9	2	2	0	2	1	2	25	2	0	1	0	0	0	0	9	2	0
501	1	79	33	97.8021	cardiac arrest	2	0	2	2012-07-10	2012-08-03	24	2012-07-10	2012-07-15	5	0	24	1	0	0	0	0	0	0	0	0	0	0	0	0	0	6	23	2	2	0	1	2	4	4	2	0	1	0	0	0	0	7.5	0	0
502	0	61	23	75.8571	peritonitis	0	1	2	2012-07-13	2012-09-13	62	2012-07-13	2012-08-30	48	0	34	1	1	0	0	0	0	0	0	0	0	0	1	0	0	49	60	2	2	0	2	9	7	12	2	0	1	97.5	10	280	0	88	553.237	0
503	1	78	20	46.2735	diverticular disease, surgery for	0	1	2	2012-07-12	2012-07-27	15	2012-07-15	2012-07-23	8	0	14	1	1	0	0	0	0	0	0	0	0	0	0	0	3	9	15	2	2	0	2	0	0	28	0	0	1	0	20	0	0	8	0	0
504	0	60	27	65.8589	overdose	2	0	2	2012-07-15	2012-07-18	3	2012-07-15	2012-07-18	3	0	20	1	0	0	0	0	0	0	0	0	0	1	0	0	0	4	3	2	2	0	2	2	0	26	0	1	1	0	10	0	0	0	0	0
505	0	59	24	39.4832	pneumonia	3	1	2	2012-07-16	2012-07-23	7	2012-07-16	2012-07-19	3	0	22	1	1	0	0	0	0	0	0	0	0	0	0	0	0	4	7	2	2	0	2	0	0	28	0	0	1	0	0	0	0	0	0	0
508	1	82	38	97.098	pancreatitis	2	1	2	2012-07-17	2012-07-19	2	2012-07-17	2012-07-19	2	0	18	1	1	0	0	0	0	0	1	0	0	1	0	0	0	3	2	1	1	1	1	3	0	0	0	0	1	0	0	0	0	0	382.71	0
510	0	78	27	72.9653	GI surgery	0	0	1	2012-07-18	2012-08-03	16	2012-07-20	2012-07-26	6	0	12	1	0	0	0	0	0	0	0	0	0	0	0	1	2	7	15	2	2	0	2	1	0	27	0	0	1	0	0	0	0	0	0	0
511	1	69	12	45.4003	obstruction- airway	2	0	1	2012-07-18	2012-08-03	16	2012-07-23	2013-07-26	368	0	32	1	0	0	0	0	0	0	0	0	0	1	0	1	5	4	15	2	2	0	2	0	1	27	1	0	1	0	0	0	0	0	0	0
512	0	67	27	59.9208	complications of earliers vasc surgery, surgery for	0	0	2	2012-07-22	2012-08-29	38	2012-07-23	2012-08-20	28	0	16	1	0	0	0	0	0	0	0	0	0	0	1	1	1	25	37	2	2	0	2	6	5	17	2	0	1	0	60	800	7.0615400000000008	140	45	0
513	0	54	30	93.9498	cardiac arrest	2	0	1	2012-07-25	2012-07-30	5	2012-07-24	2012-07-30	6	0	38	1	0	0	0	0	0	0	0	0	0	0	1	1	-1	7	5	1	1	1	1	7	0	0	0	0	1	0	0	0	0	0	62.3333	0
514	0	70	28	71.0969	infarction	2	0	1	2012-07-25	2012-08-01	7	2012-07-25	2012-07-26	1	0	24	1	0	0	0	0	0	0	0	0	0	0	0	0	0	2	6	2	2	0	2	0	1	27	1	0	1	0	0	0	0	0	31.8524	0
516	0	75	31	97.6042	cholangitis	2	0	1	2012-07-25	2012-08-05	11	2012-07-26	2012-08-05	10	0	20	1	1	0	0	0	0	0	0	0	0	1	0	0	1	11	10	1	1	1	1	3	5	3	2	1	1	7.5	0	0	0	9	0	0
519	0	78	30	97.9506	cardiac arrest	2	0	1	2012-07-30	2012-08-06	7	2012-07-30	2012-08-06	7	0	22	1	0	0	0	0	0	0	0	0	0	0	0	0	0	8	6	1	1	1	1	8	0	0	0	0	1	0	0	0	0	0	17.5833	0
520	0	61	18	11.7115	thrombus arerial	2	0	2	2012-07-30	2012-08-13	14	2012-07-30	2012-08-01	2	0	18	1	0	0	0	0	0	0	0	0	0	0	0	1	0	3	13	2	2	0	2	0	0	28	0	0	1	0	0	0	0	0	0	0
523	0	82	31	75.5947	complications of perpheral surgery	0	0	2	2012-07-30	2012-09-05	37	2012-07-31	2012-08-11	11	0	26	1	0	1	0	0	0	0	0	0	0	1	0	0	0	12	35	2	2	0	2	2	6	0	2	0	1	30	0	0	0	36	0	0
525	0	52	29	94.494	cardiac arrest	2	0	2	2012-08-02	2012-08-14	12	2012-08-02	2012-08-05	3	0	18	1	0	0	0	0	0	0	0	0	0	0	0	0	0	4	12	2	2	0	2	3	0	25	0	0	1	0	0	0	0	0	15	0
526	1	46	19	27.2892	GI vasculair ischemia	0	0	2	2012-08-01	2012-09-14	44	2012-08-02	2012-08-06	4	0	12	1	0	0	0	0	0	0	1	0	0	0	0	1	1	5	43	2	2	0	2	0	0	28	0	0	1	0	0	0	0	0	0	0
527	0	75	26	89.6659	urosepsis	2	1	2	2012-08-02	2012-08-29	27	2012-08-05	2012-08-11	6	0	24	1	0	0	0	0	0	0	0	0	0	1	0	0	3	7	27	2	2	0	2	2	3	20	2	0	1	0	0	0	0	0	10	0
528	1	57	27	94.2677	HHNC	2	1	2	2012-08-06	2012-08-20	14	2012-08-06	2012-08-10	4	0	28	1	1	0	0	0	0	0	1	0	0	0	0	1	0	5	14	2	2	0	2	0	0	28	0	0	1	7.5	0	0	0	0	0	0
529	0	74	40	94.1574	GI obstruction	0	1	1	2012-08-05	2012-08-15	10	2012-08-07	2012-08-15	8	0	20	1	0	0	0	0	0	0	0	0	0	0	0	0	2	9	10	2	1	1	1	9	0	0	0	0	1	0	0	0	1.34	5	103.311	0
530	0	49	16	10.8522	HHNC	2	0	1	2012-08-08	2012-08-15	7	2012-08-09	2012-08-10	1	0	17	0	0	0	0	0	0	0	1	0	0	0	1	1	1	2	7	2	2	0	2	0	0	28	0	0	1	0	0	10	0	0	0	0
532	1	65	24	53.6361	pneumonia	3	1	1	2012-08-12	2012-09-03	22	2012-08-12	2012-08-16	4	0	24	1	1	0	0	1	0	0	0	0	0	0	0	0	0	5	21	2	2	0	2	0	0	28	0	0	1	0	0	0	0	0	0	0
535	1	72	13	34.4751	respiratory medical	3	1	1	2012-08-15	2012-08-24	9	2012-08-15	2012-08-17	2	0	38	1	0	0	0	0	0	0	0	0	0	0	0	0	0	3	9	2	2	0	2	0	0	28	0	0	1	0	10	0	0	0	0	0
536	0	81	11	18.4077	GI medical	2	0	2	2012-08-06	2012-09-03	28	2012-08-17	2012-08-20	3	0	18	1	0	0	0	0	0	0	0	0	0	0	0	0	11	4	27	2	2	0	2	0	0	28	0	0	1	22.5	0	0	0	0	7.5	0
537	1	70	19	83.2136	GI perforation	0	1	2	2012-08-18	2012-08-22	4	2012-08-18	2012-08-22	4	0	12	1	1	0	0	0	0	0	0	0	0	1	1	1	0	5	4	1	1	1	1	5	0	0	0	0	1	0	0	0	0	0	14.8333	0
538	0	48	22	27.7513	genitourinary medical, other	2	1	1	2012-08-23	2012-09-04	12	2012-08-23	2012-08-24	1	0	32	1	1	0	0	0	0	0	0	0	0	0	0	0	0	2	11	2	2	0	2	0	0	28	0	0	1	0	0	10	0	0	0	0
539	0	18	10	4.17844	trauma	5	0	1	2012-08-24	2012-09-03	10	2012-08-24	2012-08-26	2	0	12	1	0	0	0	0	0	0	0	0	0	0	0	0	0	3	9	2	2	0	2	0	0	28	0	0	1	0	0	0	0	0	0	0
540	1	65	23	23.0696	respiratory medical	3	0	1	2012-08-24	2012-09-04	11	2012-08-24	2012-08-26	2	0	12	1	0	0	0	0	0	1	1	0	0	0	0	1	0	3	10	2	2	0	2	0	0	28	0	0	1	0	0	0	0	0	0	0
542	0	82	21	70.2378	pneumonia	3	1	1	2012-08-22	2012-09-18	27	2012-08-25	2012-08-29	4	0	18	1	1	0	0	0	0	0	0	0	0	0	0	0	3	5	26	2	2	0	2	0	0	28	0	0	1	7.5	0	20	0	5	0	0
543	0	59	8	6.45883	thrombectomie	2	0	2	2012-08-24	2012-08-29	5	2012-08-24	2012-08-27	3	0	22	1	0	0	0	0	0	0	0	0	0	0	1	0	0	4	5	2	2	0	2	0	0	28	0	0	1	15	10	10	0	0	0	0
544	0	80	28	79.5778	bladder repair	0	0	1	2012-08-23	2012-08-30	7	2012-08-27	2012-08-29	2	0	16	1	0	0	0	0	0	0	0	0	0	0	0	0	4	3	7	2	1	1	1	0	0	4	0	0	1	0	0	0	0	0	0	0
545	0	52	12	52.2158	trauma	5	0	1	2012-08-27	2012-10-17	51	2012-08-27	2012-10-17	51	0	36	1	0	0	0	0	0	0	0	0	0	0	0	0	0	52	50	2	2	0	2	1	0	27	0	0	1	210	20	30	0	0	0	0
547	0	78	21	54.9079	respiratory medical	3	1	2	2012-08-23	2012-09-03	11	2012-08-28	2012-08-29	1	0	14	1	0	0	0	1	0	0	1	0	0	0	0	0	5	2	10	2	2	0	2	0	0	28	0	0	1	0	0	0	0	2	0	0
548	0	70	16	24.8186	Whipple	1	0	2	2012-08-27	2012-09-11	15	2012-08-28	2012-08-31	3	0	38	1	0	0	0	0	0	0	1	0	0	0	0	0	1	3	14	2	2	0	2	0	0	28	0	0	1	15	0	0	0	0	0	0
552	0	43	18	12.265	hematopneumothorax	5	0	1	2012-08-31	2012-10-04	34	2012-08-31	2012-09-27	27	0	24	1	0	0	0	0	0	0	0	0	0	0	0	1	0	16	34	2	2	0	2	2	1	25	1	0	1	0	0	10	0	1	50.9844	0
554	1	68	16	65.6951	GI perforation	0	1	2	2012-08-20	2012-10-04	45	2012-09-01	2012-09-04	3	0	38	1	0	0	0	0	0	0	0	0	0	0	0	0	11	4	44	2	2	0	2	0	0	28	0	0	1	0	20	0	0	0	0	0
555	1	50	21	97.8764	meningitis	4	1	1	2012-09-02	2012-09-21	19	2012-09-02	2012-09-05	3	0	12	1	0	0	0	0	0	0	0	0	0	0	0	1	0	4	19	2	2	0	2	3	1	99	1	1	1	0	0	0	0	0	345.743	0
556	1	61	32	96.3766	cardiac arrest	2	0	1	2012-09-03	2012-09-21	18	2012-09-03	2012-09-05	2	0	20	1	0	0	0	0	0	0	0	0	0	0	0	0	0	3	18	2	2	0	2	0	0	28	0	0	1	0	0	0	0	1	0	0
557	0	80	27	62.6056	pneumonia	3	1	1	2012-07-27	2012-09-27	62	2012-09-04	2012-09-13	9	0	34	1	0	0	0	1	0	0	1	0	0	0	0	0	37	10	60	2	2	0	1	0	1	27	1	0	1	0	0	0	0	0	0	0
558	0	82	18	41.3984	trauma	5	0	1	2012-09-04	2012-10-01	27	2012-09-04	2012-09-07	3	0	38	1	0	0	0	0	0	0	0	0	0	0	0	0	0	4	27	2	2	0	2	0	0	28	0	0	1	0	0	0	0	0	0	0
559	0	74	27	76.6593	GI vasculair ischemia	0	0	1	2012-09-05	2012-09-10	5	2012-09-06	2012-09-10	4	0	28	1	0	0	0	0	0	0	0	0	0	0	0	1	1	5	5	1	1	1	1	5	0	0	0	0	1	0	0	0	0	0	27.3333	0
560	1	68	21	48.5085	sepsis	2	1	1	2012-08-23	2012-09-22	30	2012-09-07	2012-09-09	2	0	16	1	1	0	0	0	0	0	0	0	0	0	0	0	14	3	29	2	2	0	2	0	0	28	0	0	1	15	10	0	0	0	0	0
562	0	89	17	47.7812	trauma	5	0	2	2012-09-06	2012-09-27	21	2012-09-07	2012-09-15	8	0	18	1	0	0	0	0	0	0	0	0	0	1	1	0	1	9	21	2	2	1	1	0	9	0	2	1	1	0	0	0	0	6	0	0
564	1	47	20	43.4169	thrombectomie	2	0	1	2012-09-07	2012-10-29	52	2012-09-07	2012-09-17	10	0	16	1	0	0	0	0	0	0	0	0	0	0	0	1	0	11	52	2	2	0	2	3	0	25	0	0	1	7.5	0	0	0	0	139.65	0
566	1	54	18	13.0974	pancreatitis	2	0	2	2012-09-10	2012-12-31	112	2012-09-11	2012-09-18	7	0	24	1	1	0	0	0	0	0	0	0	0	0	0	0	1	8	111	2	1	0	1	0	0	28	0	0	1	22.5	10	110	0	55	19.7917	25
568	1	76	26	57.7907	cancer-other GI tract	1	0	2	2012-09-10	2012-09-26	16	2012-09-11	2012-09-14	3	0	32	1	0	0	0	0	0	0	0	0	0	0	0	0	1	4	16	2	2	0	2	1	3	12	1	0	1	0	0	0	0	4	0	0
569	1	66	17	12.627	restrictive lung disease	3	0	2	2012-09-12	2012-09-26	14	2012-09-13	2012-09-17	4	0	22	1	0	0	0	0	0	0	0	0	0	0	0	1	1	5	14	2	2	0	2	0	0	28	0	0	1	0	0	10	0	0	0	0
571	0	79	20	67.3329	bleeding, lower GI	2	0	1	2012-09-13	2012-09-19	6	2012-09-13	2012-09-15	2	0	38	1	0	0	0	0	0	0	0	0	0	0	0	0	0	3	6	2	2	0	2	0	0	28	0	0	1	0	0	0	0	0	0	0
574	1	62	29	87.3298	diabetic ketoacidosis	2	0	2	2012-09-15	2012-09-21	6	2012-09-15	2012-09-19	4	0	38	1	1	0	0	0	0	0	1	0	0	1	0	0	0	5	6	2	2	0	2	0	2	26	2	0	1	0	0	0	0	5	2.5	0
575	0	80	18	48.5218	GI medical	2	1	2	2012-09-14	2012-10-22	38	2012-09-16	2012-09-19	3	0	40	1	1	0	0	0	0	0	0	0	0	0	0	0	2	4	38	2	2	0	2	0	0	28	0	0	1	0	10	0	0	0	0	0
576	0	63	16	16.74	pancreatitis	2	0	1	2012-09-16	2012-12-28	103	2012-09-16	2012-10-11	25	0	18	1	1	0	0	0	0	0	0	0	0	0	0	1	0	26	102	2	2	0	2	1	20	7	2	0	1	15	0	10	0	119	3.5	0
577	0	72	26	24.0849	infarction	2	0	1	2012-08-28	2012-09-27	30	2012-09-17	2012-09-27	10	0	18	1	0	0	0	0	0	0	0	0	1	0	0	0	19	11	29	1	1	1	1	6	2	3	2	0	1	7.5	0	40	0	21	57.5	0
579	1	50	8	4.65727	embolus, pulmonary	2	0	1	2012-09-19	2012-10-01	12	2012-09-19	2012-09-21	2	0	28	1	0	0	0	0	0	0	0	0	0	0	0	0	0	3	12	2	2	0	2	0	0	28	0	0	1	7.5	0	0	0	0	0	0
581	0	54	20	91.236	cardiac arrest	2	0	2	2012-09-20	2012-10-10	20	2012-09-20	2012-09-23	3	0	34	1	0	0	0	0	0	0	0	0	0	0	0	1	0	4	20	2	2	0	2	2	2	21	2	0	1	0	0	20	0	12	5	0
582	1	58	22	15.8273	hepatic surgery	3	0	2	2012-09-17	2012-10-31	44	2012-09-21	2012-01-10	-255	1	16	1	0	0	0	0	0	0	0	1	1	0	0	1	4	17	44	2	2	0	2	1	0	27	0	0	1	0	0	170	0	35	20	0
583	1	60	14	66.1106	pneumonia	3	1	2	2012-09-21	2012-10-04	13	2012-09-21	2012-09-27	6	1	26	1	0	0	0	0	0	0	0	0	0	0	0	0	0	7	13	2	2	0	2	4	0	24	0	1	1	0	0	15	0	0	47.0348	0
584	0	70	43	98.8224	cardiac arrest	2	0	2	2012-09-20	2012-09-25	5	2012-09-20	2012-09-25	5	0	22	1	0	0	0	0	0	0	0	0	1	0	0	0	0	6	5	1	1	1	1	6	0	0	0	0	1	0	0	0	0	0	131.417	158
585	0	42	7	1.50693	thoracotomie	1	0	1	2012-09-18	2012-10-11	23	2012-09-21	2012-09-25	4	1	38	1	0	0	0	0	0	0	0	0	0	0	0	1	3	5	23	2	2	0	2	0	0	28	0	0	1	0	0	0	0	0	2.5	0
588	0	72	26	63.0089	complications of previous GI surgery	0	0	1	2012-09-24	2012-10-08	14	2012-09-25	2012-09-29	4	1	32	1	0	0	0	0	0	0	0	0	0	0	0	0	1	5	14	2	2	0	2	1	1	26	1	1	1	0	0	0	0	6	0	0
589	1	63	5	16.7113	trauma	5	0	2	2012-09-25	2012-09-28	3	2012-09-26	2012-09-27	1	1	38	1	0	0	0	0	0	0	0	0	0	0	0	0	1	2	3	2	2	0	2	0	0	28	0	0	1	0	0	20	0	0	0	0
590	0	48	21	30.1533	hemorraghe	4	0	2	2012-09-26	2012-10-15	19	2012-09-26	2012-10-03	7	1	20	1	0	0	0	0	0	0	0	0	0	1	0	1	0	8	19	2	2	0	2	6	2	22	1	0	1	0	0	0	0	0	0	0
591	0	83	23	58.4652	pneumonia	3	1	1	2012-09-13	2012-10-18	35	2012-09-26	2012-09-29	3	1	22	1	0	1	0	0	0	0	0	0	0	0	0	0	13	4	35	2	2	0	2	0	0	28	0	0	1	0	0	0	0	0	0	0
592	1	56	14	10.0554	orthopedic surgery	2	0	1	2012-09-25	2012-10-29	34	2012-09-26	2012-09-30	4	1	14	1	0	0	0	0	0	0	0	0	0	0	0	0	1	5	34	2	2	0	2	0	0	28	0	0	1	0	0	10	0	0	0	0
593	1	55	39	88.6592	complications of previous GI surgery	0	1	2	2012-09-25	2012-10-01	6	2012-09-27	2012-10-01	4	1	28	1	1	0	0	0	0	0	1	0	0	0	0	0	2	5	6	1	1	1	1	5	0	0	0	0	1	0	0	0	0	0	114.837	0
594	1	52	11	28.9987	arrest respiratory	3	0	1	2012-09-28	2012-10-08	10	2012-09-28	2012-09-30	2	1	38	1	0	0	0	0	0	0	0	0	0	1	0	1	0	3	10	2	2	0	2	0	0	28	0	0	1	0	0	10	0	0	4	0
597	0	78	30	85.475	genitourinary medical, other	2	0	2	2012-09-25	2013-03-15	171	2012-09-29	2013-01-22	115	1	26	1	1	0	0	0	0	0	0	0	0	0	0	0	4	47	170	2	2	0	1	8	19	1	2	0	1	150	0	5	0	100	2.5	0
599	1	78	15	54.1753	pneumonia	3	1	2	2012-09-30	2012-10-30	30	2012-10-01	2012-10-04	3	1	24	1	0	0	0	0	0	0	0	0	0	0	0	1	1	4	30	2	2	0	2	0	0	28	0	0	1	0	10	20	0	4	0	0
600	0	60	27	93.4784	cardiac arrest	2	0	1	2012-10-02	2012-10-19	17	2012-10-02	2012-10-05	3	1	22	1	0	0	0	0	0	0	0	0	0	0	0	1	0	4	17	2	2	0	2	2	0	26	0	0	1	0	0	30	0	11	0	0
601	0	53	27	93.8809	cardiac arrest	2	0	1	2012-10-02	2012-10-17	15	2012-10-02	2012-10-05	3	1	38	1	0	0	0	0	0	0	0	0	0	0	0	1	0	4	15	2	2	0	2	2	0	26	0	0	1	0	0	0	0	0	0	0
603	0	68	23	23.7655	pancreatitis	2	0	1	2012-09-28	2012-10-19	21	2012-10-05	2012-10-19	14	1	17	0	0	0	0	1	0	0	0	0	0	0	0	1	7	13	21	1	1	1	1	2	0	13	0	0	1	0	20	0	0	12	40.5	0
604	0	75	33	99.08	cardiac arrest	2	1	2	2012-10-05	2012-10-11	6	2012-10-05	2012-10-11	6	1	22	1	0	0	0	0	0	0	0	0	0	0	0	0	0	7	6	2	2	0	2	2	1	25	1	0	1	0	0	0	0	0	0	0
608	0	82	18	47.5545	chf	2	1	1	2012-10-04	2012-10-10	6	2012-10-06	2012-10-08	2	1	34	1	0	0	0	0	0	0	1	0	0	0	0	0	2	3	6	2	2	0	2	0	0	28	0	0	1	0	0	0	0	0	0	0
610	0	55	27	93.1628	overdose	2	0	2	2012-10-08	2012-10-11	3	2012-10-08	2012-10-09	1	1	28	1	0	0	0	0	0	0	0	0	0	0	0	0	0	2	3	2	2	0	2	1	0	27	0	0	1	0	0	0	0	0	0	0
611	0	58	12	27.0919	embolus, pulmonary	2	0	2	2012-10-09	2012-10-20	11	2012-10-09	2012-10-11	2	1	20	1	0	0	0	0	0	0	1	1	0	0	0	0	0	3	11	2	2	0	2	0	0	28	0	0	1	0	0	0	0	0	0	0
612	1	75	23	30.3972	chf	2	0	2	2012-10-10	2012-10-24	14	2012-10-10	2012-10-12	2	1	24	1	0	1	0	0	0	1	1	0	0	0	0	1	0	3	14	2	2	0	2	1	0	27	0	0	1	0	0	0	0	0	0	0
614	1	72	30	80.0501	GI perforation	1	1	1	2012-10-01	2012-11-06	36	2012-10-11	2012-10-22	11	1	14	1	0	0	0	0	0	0	0	0	0	0	0	0	10	12	35	2	2	0	2	3	9	16	2	0	1	7.5	0	0	0	28	59.147	0
615	0	60	10	10.6864	thrombus arerial	2	0	1	2012-10-10	2012-10-15	5	2012-10-11	2012-10-13	2	1	38	1	0	0	0	0	0	0	0	0	0	0	0	0	1	3	5	2	2	0	2	0	0	28	0	0	1	0	0	20	0	0	0	0
616	1	74	28	85.9053	complications of previous GI surgery	0	0	1	2012-10-01	2012-10-28	27	2012-10-11	2012-10-28	17	1	18	1	1	0	0	0	0	0	0	0	0	0	0	0	10	18	27	1	1	1	1	1	2	15	1	0	1	18.7	0	0	0	0	23.7917	20
617	0	42	27	90.4417	cardiac arrest	2	0	1	2012-10-12	2012-10-17	5	2012-10-12	2012-10-17	5	1	20	1	0	0	0	0	0	0	0	0	0	0	0	0	0	6	5	1	1	1	1	6	0	0	0	0	1	0	0	0	0	0	0	0
618	0	48	27	27.778	pneumonia	3	1	1	2012-10-07	2012-11-14	38	2012-10-12	2012-11-05	24	1	22	1	0	0	0	0	0	0	0	0	0	0	0	0	5	20	37	2	2	0	2	6	8	14	2	0	1	97.5	0	20	0	18	768.155	3
619	1	78	28	54.2057	hhnc	2	0	1	2012-10-13	2012-11-08	26	2012-10-13	2012-10-15	2	1	28	1	0	0	0	0	0	0	0	0	0	0	0	0	0	3	25	2	2	0	2	1	2	25	2	0	1	0	0	0	0	0	0	0
621	1	51	14	17.6628	pneumonia	3	1	2	2012-10-16	2012-10-24	8	2012-10-16	2012-10-17	1	1	28	1	0	0	0	0	0	0	0	0	0	0	0	0	0	2	8	2	2	0	2	0	0	28	0	0	1	0	0	0	0	0	0	0
622	0	78	33	97.6837	cardiac arrest	2	0	2	2012-10-16	2012-10-23	7	2012-10-16	2012-10-23	7	1	22	1	0	0	0	0	0	0	0	0	0	0	0	0	0	8	7	2	2	0	2	6	2	20	1	0	1	0	0	0	0	0	0	0
626	0	70	18	40.5696	aneurysm	1	0	1	2012-10-19	2012-10-26	7	2012-10-19	2012-10-21	2	1	32	1	0	0	0	1	0	0	0	0	0	0	0	0	0	3	7	2	2	0	2	1	0	27	0	0	1	0	0	0	0	0	0	0
627	1	87	15	23.6446	vascular medical	2	0	1	2012-10-18	2012-11-14	27	2012-10-20	2012-10-25	5	1	28	1	0	0	0	0	0	0	0	0	0	0	0	0	2	6	26	2	2	0	1	0	0	28	0	0	1	22.5	0	10	0	0	0	0
628	0	47	32	56.5862	pneumonia	3	0	1	2012-10-20	2012-11-01	12	2012-10-22	2012-10-27	5	1	34	1	0	0	0	0	0	0	0	0	0	0	1	1	2	6	11	2	2	0	2	3	0	25	0	0	1	0	0	585	0	18	62.25	0
631	0	61	15	27.0997	pneumonia	3	1	1	2012-10-16	2012-11-07	22	2012-10-24	2012-10-31	7	1	22	1	0	0	0	0	0	0	0	0	0	0	0	0	8	8	21	2	2	0	2	0	0	28	0	0	1	0	0	20	0	1	0	0
632	0	65	25	70.2435	GI medical	2	1	1	2012-10-25	2012-11-05	11	2012-10-25	2012-10-31	6	1	16	1	1	0	0	0	0	0	0	0	0	0	0	1	0	7	10	2	2	0	2	0	1	27	1	0	1	7.5	0	0	0	30	0	0
634	1	37	21	54.4704	trauma	5	0	1	2012-10-27	2012-11-12	16	2012-10-28	2012-11-12	15	1	34	1	0	0	0	0	0	0	0	0	0	0	1	1	1	16	15	1	1	1	1	16	0	0	0	1	1	0	0	0	0	0	3864.48	50
635	0	60	8	17.9377	sepsis GI	2	1	1	2012-10-28	2012-11-03	6	2012-10-28	2012-10-30	2	1	12	1	0	0	0	0	0	0	1	0	0	0	0	0	0	3	5	2	2	0	2	0	0	28	0	0	1	0	0	0	0	0	0	0
636	0	65	19	14.796	renal bleeding	2	0	2	2012-10-29	2012-11-28	30	2012-10-29	2012-11-02	4	1	28	1	0	0	0	0	0	0	0	0	0	0	0	1	0	5	29	2	2	0	2	0	2	19	3	0	1	0	0	0	0	5	0	0
637	1	77	38	86.9512	aneurysm	0	0	2	2012-10-30	2012-10-31	1	2012-10-30	2012-10-31	1	1	14	1	1	0	0	1	0	0	0	0	0	0	0	1	0	2	2	1	1	1	1	2	0	0	0	0	1	0	0	0	0	0	62.1618	0
639	1	72	15	34.0679	GI obstruction	0	1	1	2012-10-23	2012-11-19	27	2012-11-02	2012-11-09	7	1	22	1	0	0	0	0	0	0	0	0	0	0	0	1	9	8	26	2	2	0	2	0	0	28	0	0	1	0	20	0	0	0	0	0
644	1	78	34	98.5224	GI medical	2	1	2	2012-11-02	2012-11-21	19	2012-11-03	2012-11-07	4	1	28	1	1	0	0	1	0	0	1	0	0	0	0	0	1	5	19	2	2	0	2	1	0	27	0	0	1	0	0	0	0	9	0	0
646	1	75	16	33.3883	cancer colon surgery	1	0	1	2012-11-01	2012-12-07	36	2012-11-04	2012-11-12	8	1	40	1	0	0	0	0	0	0	1	0	0	0	0	1	3	9	36	2	1	0	1	0	9	11	2	0	1	0	0	0	0	8.5	0	0
647	0	62	14	61.5262	GI perforation	0	1	1	2012-10-30	2012-11-26	27	2012-11-05	2012-11-06	1	1	12	1	0	0	0	0	0	0	0	0	0	0	0	0	5	2	26	2	2	0	2	0	1	27	1	0	1	0	0	0	0	0	0	0
648	0	77	22	90.1754	pneumonia	3	1	1	2012-11-01	2012-11-15	14	2012-11-05	2012-11-09	4	1	13	0	0	0	0	0	0	0	1	0	0	0	0	0	4	5	14	2	2	0	2	1	0	27	0	1	1	0	0	0	0	0	0	0
650	1	72	21	49.0313	endocarditis	2	1	1	2012-11-07	2012-12-04	27	2012-11-07	2012-11-10	3	1	18	1	1	0	0	0	0	0	1	0	0	0	0	0	0	4	27	2	1	1	1	0	0	28	0	0	1	0	20	0	0	0	2	0
651	0	47	15	20.0853	pneumonia	3	1	2	2012-11-07	2012-11-15	8	2012-11-07	2012-11-09	2	1	20	1	1	0	0	0	0	0	0	0	0	0	0	1	0	3	8	2	2	0	2	0	0	28	0	1	1	0	0	0	0	0	0	0
652	1	53	30	91.6393	overdose	2	0	1	2012-11-09	2012-11-13	4	2012-11-09	2012-11-12	3	1	20	1	0	0	0	0	0	0	0	0	0	0	0	0	0	4	4	2	2	0	2	2	1	25	1	0	1	0	0	0	0	0	0	0
653	0	76	17	32.5831	GI bleeding, surgery for	0	1	1	2012-11-09	2013-01-04	56	2012-11-10	2012-11-20	10	1	14	1	0	0	0	0	0	0	0	0	0	0	0	1	1	5	55	2	2	0	2	0	0	28	0	0	1	0	0	0	0	0	0	0
654	0	75	32	87.8834	aneurysm	0	0	1	2012-11-09	2012-12-01	22	2012-11-11	2012-11-17	6	1	18	1	0	0	0	1	0	0	0	0	0	0	0	0	2	7	22	2	1	1	1	1	0	27	0	0	1	0	0	0	0	0	0	0
655	0	61	32	96.7896	cardiac arrest	2	0	2	2012-11-13	2012-12-20	37	2012-11-13	2012-11-19	6	1	22	1	0	0	0	0	0	0	0	0	0	0	0	0	0	7	37	2	2	0	2	2	1	25	1	0	1	0	0	20	0	0	5	860.996
656	1	67	34	96.2922	metabolic/ endocrine medical, other	2	0	1	2012-11-14	2012-11-18	4	2012-11-16	2012-11-18	2	1	20	1	0	0	0	0	1	0	1	0	0	1	1	1	2	3	4	1	1	1	1	3	0	0	0	0	1	0	0	0	0	0	597.71	0
657	0	82	37	87.9819	obstruction- airway	3	0	2	2012-11-17	2012-12-04	17	2012-11-17	2012-11-25	8	1	18	1	1	0	0	0	0	0	0	0	0	0	0	1	0	9	17	2	2	0	2	4	2	22	2	0	1	0	0	0	0	13.5	5	0
659	1	60	14	7.12094	hemorraghe	0	0	1	2012-11-18	2012-12-06	18	2012-11-18	2012-11-23	5	1	14	1	0	0	0	0	0	1	1	0	0	0	0	1	0	6	18	2	2	0	2	0	0	28	0	0	1	0	0	0	0	0	0	0
660	1	66	24	84.2391	pneumonia aspiration	3	1	2	2012-11-15	2013-01-11	57	2012-11-19	2012-12-27	38	1	24	1	0	0	0	0	0	0	0	0	0	0	0	0	4	32	56	2	2	0	2	0	0	28	0	0	1	0	0	0	0	0	5	0
661	0	42	25	87.9078	obstruction- airway	3	0	2	2012-11-19	2012-11-27	8	2012-11-19	2012-11-24	5	1	42	1	0	0	0	0	0	0	0	0	0	0	1	0	0	6	8	2	2	0	2	3	2	23	3	0	1	0	0	40	0	3	251.167	0
662	0	59	15	7.65723	GI obstruction	0	0	1	2012-11-07	2012-12-07	30	2012-11-20	2012-11-23	3	1	34	1	0	0	0	0	0	0	0	0	0	0	0	1	13	4	30	2	2	0	2	0	0	28	0	0	1	0	0	0	0	0	0	0
665	0	80	11	8.17186	resection tumor	1	0	2	2012-11-20	2012-12-31	41	2012-11-22	2012-12-11	19	1	12	1	0	0	0	0	0	0	0	0	0	0	0	0	2	20	41	2	2	0	2	0	0	28	0	0	0	0	0	0	0	2.5	0	40
667	0	45	28	94.3752	cardiac arrest	2	0	1	2012-11-22	2012-11-24	2	2012-11-23	2012-11-24	1	1	22	1	0	0	0	0	0	0	0	0	0	0	0	1	1	2	2	1	1	1	1	2	0	0	0	0	1	0	0	0	0	0	11.019	0
668	1	74	18	83.6071	pneumonia	3	1	1	2012-11-23	2012-12-05	12	2012-11-23	2012-11-27	4	1	28	1	0	0	0	0	0	1	0	0	0	0	0	0	0	5	12	2	2	0	2	0	1	27	1	0	1	0	0	40	0	7	0	0
670	0	71	27	69.3963	infarction	2	0	2	2012-11-24	2012-12-14	20	2012-11-24	2012-11-29	5	1	40	1	0	0	0	0	0	0	0	0	0	0	0	0	0	6	20	2	2	0	2	4	1	21	3	0	1	0	0	100	0	8	298.309	0
671	1	54	30	95.1972	cardiac arrest	2	0	1	2012-11-26	2012-12-11	15	2012-11-26	2012-12-01	5	1	18	1	0	0	0	0	0	0	0	0	0	0	0	0	0	6	15	2	2	0	2	2	3	23	2	0	1	0	0	110	0	0	59.6603	0
672	0	19	14	9.06308	complications of previous GI surgery	0	0	1	2012-11-16	2012-12-06	20	2012-11-27	2012-11-29	2	1	32	1	0	0	0	0	0	0	0	0	0	0	0	0	11	3	20	2	2	0	2	0	0	28	0	0	1	7.5	0	10	0	0	0	0
673	1	68	23	84.6663	GI perforation	0	1	1	2012-11-25	2012-12-19	24	2012-11-29	2012-12-06	7	1	30	1	0	0	0	0	0	1	0	0	0	0	0	0	4	8	24	2	2	0	2	0	1	27	3	0	1	0	20	10	0	0.5	0	0
674	1	40	29	90.1429	cardiac arrest	2	0	1	2012-11-30	2012-12-24	24	2012-11-30	2012-12-22	22	1	32	1	0	0	0	0	0	0	0	0	0	0	0	0	0	23	24	2	1	1	1	6	0	19	0	0	1	67.5	0	270	0	0	310.505	0
676	0	80	38	98.2781	cardiac arrest	2	0	2	2012-12-02	2012-12-04	2	2012-12-03	2012-12-04	1	1	12	1	1	0	0	0	0	0	0	0	0	1	0	0	1	2	2	1	1	1	1	2	0	0	0	0	1	0	0	0	0	0	0	0
677	0	59	38	97.5478	infarction	2	0	2	2012-12-04	2013-01-06	33	2012-12-04	2012-12-13	9	1	18	1	0	0	0	0	0	0	0	0	0	0	0	0	0	10	32	2	2	0	2	1	0	27	0	0	1	37.5	0	0	0	0	113.584	0
678	0	77	16	11.3345	Whipple	1	0	1	2012-11-15	2012-12-21	36	2012-12-04	2012-12-21	17	1	16	1	1	0	0	0	0	0	0	0	0	0	0	1	19	16	36	1	1	1	1	8	3	7	2	0	1	0	0	0	0.41416700000000001	14	270.367	504.983
680	0	80	36	95.8859	complications of previous GI surgery	0	1	1	2012-11-27	2012-12-21	24	2012-12-07	2012-12-12	5	1	28	1	1	0	0	0	0	0	0	0	0	0	0	0	10	6	24	2	2	0	1	3	0	25	0	0	1	0	0	0	0	1.5	0	15
681	1	61	20	78.889	GI surgery	0	1	1	2012-11-27	2013-03-28	121	2012-12-07	2013-01-21	45	1	30	1	0	0	0	0	0	0	0	0	0	0	0	0	10	46	121	2	2	0	2	19	8	1	2	0	1	22.5	0	70	0	0	42.8162	2499.58
682	1	78	27	77.5494	pneumonia	3	1	2	2012-12-08	2012-12-14	6	2012-12-08	2012-12-14	6	1	16	1	1	0	0	0	0	0	1	0	0	1	0	0	0	7	6	2	2	1	1	0	2	26	1	0	1	0	0	0	0	1.5	0	0
683	0	70	20	54.3008	aneurysm	0	0	1	2012-12-08	2012-12-17	9	2012-12-09	2012-12-10	1	1	14	1	1	0	0	0	0	0	0	0	0	0	0	1	1	2	9	2	2	0	2	0	0	28	0	0	1	0	0	0	0	0	0	0
684	0	62	16	75.8105	GI perforation	0	1	1	2012-12-08	2012-12-16	8	2012-12-08	2012-12-11	3	1	12	1	1	0	0	0	0	0	0	0	0	0	0	1	0	4	8	2	2	0	2	1	0	27	0	0	1	0	20	0	0	0	0	0
686	1	59	17	70.6856	colonic ischemia	0	1	1	2012-12-05	2012-12-10	5	2012-12-10	2012-12-10	0	1	38	1	1	0	0	0	0	0	0	0	0	0	0	1	5	1	5	1	1	1	1	1	0	0	0	0	0	0	0	0	0	0	0	0
687	0	44	24	39.467	pancreatitis	2	1	1	2012-12-11	2013-03-08	87	2012-12-11	2012-12-27	16	1	24	1	1	1	0	0	0	0	0	0	0	0	1	1	0	12	87	2	2	0	2	0	0	28	0	0	1	52.5	0	130	0	0	0	0
688	1	55	5	6.40402	pneumonia	3	0	1	2012-12-11	2012-12-15	4	2012-12-11	2012-12-15	4	1	12	1	0	0	0	0	0	1	0	0	0	0	0	0	0	5	4	1	1	1	1	0	0	28	0	0	1	0	0	0	0	0	0	0
689	0	65	22	59.1618	ARF	2	1	2	2012-12-11	2012-12-18	7	2012-12-12	2012-12-13	1	1	13	0	1	0	0	0	0	0	0	0	0	0	0	0	1	2	7	2	2	0	2	0	0	28	0	0	1	0	0	0	0	0	0	0
690	0	69	20	77.7342	GI perforation	0	1	1	2012-12-12	2012-12-24	12	2012-12-13	2012-12-15	2	1	17	0	0	0	0	0	0	0	0	0	0	0	0	0	1	3	12	2	2	0	2	0	0	28	0	0	1	0	0	0	0	0	0	0
691	1	71	26	62.2913	renal infection	2	1	2	2012-12-13	2012-12-22	9	2012-12-13	2012-12-17	4	1	20	1	1	0	0	0	0	0	0	0	0	0	0	1	0	5	9	2	2	0	2	0	0	28	0	0	1	0	0	0	0	0	0	0
693	1	57	21	13.3386	respiratory medical	3	0	1	2012-12-17	2012-12-28	11	2012-12-17	2012-12-19	2	1	20	1	0	0	0	0	0	0	0	0	0	0	0	1	0	3	11	2	2	0	2	0	0	28	0	0	1	0	0	0	0	0	0	0
694	0	58	30	83.3774	pneumonia, aspiration	3	1	1	2012-12-11	2013-02-12	63	2012-12-18	2013-01-25	38	1	24	1	0	0	0	0	0	0	0	0	0	0	0	0	7	36	61	2	2	0	2	6	15	7	1	0	1	0	70	580	0	52.5	7.5	0
695	0	73	28	64.3315	aneurysm	1	0	1	2012-12-17	2012-12-28	11	2012-12-18	2012-12-21	3	1	18	1	0	0	0	0	0	0	0	0	0	0	0	1	1	4	11	2	2	0	2	2	1	25	1	0	1	0	0	0	0	0	0	0
696	0	53	26	93.6669	cardiac arrest	2	0	1	2012-12-19	2012-12-28	9	2012-12-19	2012-12-22	3	1	38	1	0	0	0	0	0	0	0	0	0	0	0	1	0	4	9	2	2	0	2	2	2	24	3	0	1	0	0	30	0	11	0	0
697	1	62	30	80.3359	GI perforation/ rupture, surgery for	0	1	1	2012-12-17	2013-01-30	44	2012-12-20	2012-12-28	8	1	16	1	1	0	0	0	0	0	0	0	0	0	0	1	3	8	43	2	2	0	2	2	1	25	1	0	1	0	0	30	0	0	36.7083	0
700	0	63	15	18.154	vascular surgery other	1	0	1	2012-12-20	2012-12-23	3	2012-12-21	2012-12-22	1	2	20	1	0	0	0	0	0	0	0	0	0	0	0	0	1	2	3	2	2	0	2	0	0	28	0	0	0	0	0	20	0	0	0	0
701	0	57	27	78.6305	respiratory medical	3	1	1	2012-12-20	2012-12-31	11	2012-12-20	2012-12-25	5	1	12	1	0	0	0	0	0	0	0	0	0	0	1	1	0	5	11	2	2	0	2	2	1	25	1	0	1	0	0	0	0	0	0	0
702	0	60	29	95.6369	rhythm disturbance	2	0	1	2012-12-22	2013-01-16	25	2012-12-22	2012-12-24	2	2	28	1	0	0	0	0	0	0	0	0	0	0	0	0	0	3	24	2	2	0	2	1	1	26	1	0	1	0	0	0	0	0	49.625	0
703	0	77	40	98.9601	cardiac arrest	2	0	2	2012-12-23	2012-12-28	5	2012-12-23	2012-12-28	5	2	38	1	1	0	0	0	0	0	0	0	0	0	0	0	0	6	5	1	1	1	1	6	0	0	0	0	1	0	0	0	0	0	63.7362	0
704	1	74	22	89.0186	GI perforation	0	1	1	2012-12-23	2013-01-31	39	2012-12-23	2012-12-25	2	2	20	1	1	0	0	0	0	0	0	0	0	0	0	1	0	3	38	2	2	0	2	0	3	5	2	0	1	0	0	0	0	0	0	0
706	0	75	30	80.5007	cardiomyopathy	2	0	1	2012-12-26	2013-01-08	13	2012-12-26	2013-01-02	7	2	20	1	1	1	0	0	0	0	0	0	0	0	0	0	0	8	12	2	2	0	2	4	4	9	2	0	1	0	0	70	0	0	114.958	0
708	1	54	13	7.06838	pneumonia	3	0	2	2012-12-27	2013-01-14	18	2012-12-27	2013-01-07	11	2	17	0	0	0	0	0	0	0	0	0	0	0	0	1	0	12	17	2	2	0	2	0	0	28	0	1	1	0	0	70	0	0	0	0
710	0	75	26	57.7177	thoracotomie	1	0	1	2012-12-26	2013-01-09	14	2012-12-28	2013-01-04	7	2	12	1	0	0	0	0	0	0	1	0	0	0	0	0	2	8	13	2	2	0	2	0	0	28	0	0	1	0	0	40	0	0	0	0
711	0	65	24	69.5131	CHF, congestive heart failure	2	0	2	2012-12-29	2013-01-08	10	2012-12-29	2013-01-08	10	2	28	1	0	0	0	0	0	0	0	0	0	0	0	0	0	11	9	2	2	0	2	3	2	23	2	0	1	0	0	0	2.5569999999999999	0	0	0
712	0	70	24	59.0686	Aneurysm, thoracic aortic, with rupture	0	0	1	2012-12-30	2013-01-11	12	2012-12-30	2013-01-11	12	2	18	1	1	0	0	0	0	0	0	0	0	0	0	0	0	13	11	1	1	1	1	2	5	6	2	0	1	0	0	0	0	15.5	15.9734	0
713	1	56	20	25.8474	pneumonia, bacterial	3	1	2	2013-01-01	2013-01-03	2	2013-01-01	2013-01-03	2	2	22	1	0	0	0	0	0	0	0	0	0	0	0	1	0	3	2	2	2	0	2	0	0	28	0	0	1	0	0	0	0	0	0	0
714	1	65	24	46.2673	pneumonia, bacterial	3	1	2	2013-01-02	2013-01-16	14	2013-01-02	2013-01-09	7	2	16	1	0	0	0	0	0	0	0	0	0	0	0	0	0	8	14	2	2	0	2	0	0	28	0	0	1	0	0	0	0	0	0	0
715	0	75	42	96.4531	complications of previous GI surgery	0	1	2	2013-01-01	2013-01-09	8	2013-01-04	2013-01-09	5	2	22	1	0	1	0	0	0	0	0	0	0	0	0	0	3	6	8	1	1	1	1	2	1	3	1	0	1	0	0	10	0	0	108.005	0
716	1	65	35	81.3857	infarction	2	0	1	2013-01-03	2013-01-04	1	2013-01-03	2013-01-04	1	2	20	1	1	0	0	0	0	0	0	0	0	0	0	1	0	2	2	2	2	0	1	1	0	27	0	0	1	0	0	10	0	0	2.5	0
718	0	65	17	41.7929	vascular ischemia	0	0	1	2013-01-05	2013-01-14	9	2013-01-06	2013-01-08	2	2	12	1	0	0	0	0	0	0	0	0	0	0	0	0	1	3	9	2	2	0	2	0	0	28	0	0	1	0	0	0	0	0	0	0
720	0	81	22	29.7533	pancreatitis	2	0	1	2012-12-14	2013-02-20	68	2013-01-08	2013-01-11	3	2	17	0	0	0	0	0	0	0	0	0	0	0	0	0	24	4	66	2	2	0	2	0	0	28	0	0	1	0	0	20	0	0	0	0
721	1	73	17	9.05657	cancer, other GI tract.	1	0	1	2013-01-07	2013-01-31	24	2013-01-08	2013-01-12	4	2	32	1	0	0	0	0	0	0	0	0	0	0	0	0	1	5	24	2	2	0	2	0	0	28	0	0	1	0	0	0	0	0	0	0
722	1	61	31	67.0774	emphysema	3	0	1	2013-01-08	2013-01-25	17	2013-01-09	2013-01-15	6	2	20	1	0	0	0	0	0	1	0	0	0	0	0	1	1	7	17	2	2	0	2	5	0	23	0	0	1	0	0	90	0	0	0	798.4
724	0	53	30	94.5602	cardiac arrest	2	0	2	2013-01-12	2013-01-26	14	2013-01-12	2013-01-20	8	2	18	1	0	0	0	0	0	0	0	0	0	0	0	1	0	9	14	2	2	0	2	7	1	20	1	0	1	7.5	0	270	4.99	43	0	0
725	0	78	17	84.6319	pneumonia, bacterial	3	1	1	2013-01-13	2013-01-17	4	2013-01-13	2013-01-17	4	2	22	1	0	0	0	0	0	0	0	0	0	0	0	0	0	5	4	1	1	1	1	2	0	3	0	0	1	0	0	0	0	0	110	0
726	1	79	23	64.3116	sepsis, unknown	3	1	1	2013-01-13	2013-01-28	15	2013-01-13	2013-01-16	3	2	32	1	0	0	0	1	0	0	0	0	0	0	0	0	0	4	15	2	2	0	2	0	0	28	0	0	1	0	0	0	0	0	0	0
730	0	64	19	49.9632	aneurysm, abdominal aortic	0	0	1	2013-01-14	2013-01-23	9	2013-01-15	2013-01-19	4	2	20	1	0	0	0	0	0	0	1	0	0	1	0	0	1	5	9	2	2	0	2	0	0	28	0	0	1	0	0	0	0	0	0	0
731	1	73	16	37.6279	renal infection / abscess	2	1	1	2013-01-15	2013-02-02	18	2013-01-16	2013-01-19	3	2	28	1	0	0	0	0	0	0	1	0	0	0	0	0	1	4	17	2	2	0	2	0	0	28	0	0	1	0	0	0	0	0	0	0
732	1	65	9	8.63657	embolus, pulmonary	2	0	2	2013-01-17	2013-01-29	12	2013-01-17	2013-01-19	2	2	32	1	0	0	0	0	0	0	0	0	0	0	0	0	0	3	12	2	2	0	2	0	0	28	0	0	1	0	0	0	0	0	0	0
733	1	54	10	41.5253	emphysema/ bronchitis	3	0	2	2013-01-17	2013-02-01	15	2013-01-18	2013-01-26	8	2	38	1	0	0	0	0	0	0	0	0	0	0	0	0	1	9	14	2	2	0	2	5	0	23	0	0	1	0	0	50	0	0	0	3159.75
734	0	49	26	92.3725	cardiac arrest	2	0	2	2013-01-19	2013-02-05	17	2013-01-19	2013-01-21	2	2	34	1	0	0	0	0	0	0	0	0	0	0	0	1	0	3	16	2	2	0	2	2	0	26	0	0	1	0	0	10	0	0	0	25
735	1	59	14	72.8467	pneumonia, bacterial	3	1	1	2013-01-21	2013-01-30	9	2013-01-21	2013-01-30	9	2	12	1	0	0	0	0	0	0	0	0	0	0	0	1	0	10	9	2	2	0	2	3	7	18	2	0	1	0	0	40	0	4	5	25
736	1	55	17	88.0244	emphysema/ bronchitis	3	0	2	2013-01-22	2013-01-24	2	2013-01-22	2013-01-24	2	2	32	1	0	0	0	0	0	0	0	0	0	1	0	1	0	3	2	2	2	0	2	1	2	99	2	1	1	0	0	0	0	0	0	0
737	1	74	26	96.1124	CHF, congestive heart failure	2	0	1	2013-01-21	2013-01-31	10	2013-01-21	2013-01-23	2	2	20	1	0	0	0	0	0	0	0	0	0	0	0	0	0	3	10	2	2	0	1	1	1	26	1	0	1	0	0	20	0	0	0	0
740	0	74	27	84.3535	pneumonia, other	3	1	1	2013-01-24	2013-02-02	9	2013-01-25	2013-01-28	3	2	30	1	1	0	0	0	0	0	0	0	0	0	0	0	1	4	8	2	2	0	2	0	0	28	0	0	1	7.5	0	10	0	0	0	0
741	0	78	25	65.4291	aneurysm, abdominal aortic	1	0	2	2013-01-25	2013-02-04	10	2013-01-25	2013-01-28	3	2	20	1	0	0	0	0	0	0	0	0	0	0	0	1	0	4	9	2	2	0	2	1	0	27	0	0	1	0	0	0	0	6.5	0	0
742	1	59	22	65.8636	pneumonia, bacterial	3	1	1	2013-01-26	2013-02-15	20	2013-01-26	2013-02-05	10	2	32	1	1	0	0	0	0	0	1	0	0	0	0	0	0	11	19	2	2	0	2	0	0	28	0	1	1	7.5	0	0	0	0	0	0
744	1	61	20	11.7293	emphysema/ bronchitis	3	0	2	2013-01-28	2013-02-15	18	2013-01-28	2013-02-02	5	2	24	1	0	0	0	0	0	1	0	0	0	0	0	1	0	6	17	2	2	0	2	0	1	27	1	0	1	0	0	0	0	2	0	650
746	1	62	24	93.2967	cardiac arrest	2	0	2	2013-01-29	2013-02-10	12	2013-01-30	2013-02-04	5	2	28	1	1	0	0	0	0	0	0	0	0	1	0	0	1	6	11	2	2	0	1	3	0	25	0	0	1	7.5	10	0	0	1.5	229.663	0
747	0	57	25	91.8507	cardiac arrest	2	0	1	2013-01-30	2013-02-12	13	2013-01-30	2013-02-02	3	2	30	1	0	0	0	0	0	0	0	0	0	0	0	1	0	4	12	2	2	0	2	2	0	26	0	0	1	0	0	40	0	1	0	0
748	0	75	29	98.1538	cardiac arrest	2	0	2	2013-01-29	2013-02-08	10	2013-01-31	2013-02-01	1	2	22	1	1	0	0	1	0	0	1	0	0	0	0	1	2	2	9	2	2	0	2	0	0	28	0	0	1	0	0	10	0	0	0	0
749	1	63	32	86.1305	diverticular disease, surgery for	2	1	2	2013-01-31	2013-04-10	69	2013-01-31	2013-02-27	27	2	26	1	0	0	0	0	0	0	1	0	0	0	1	0	0	28	70	2	2	0	2	5	2	21	2	0	1	45	0	30	0	16	26.15	0
750	1	82	28	75.3612	respiratory-medical, other	3	0	2	2013-01-30	2013-02-16	17	2013-01-31	2013-02-04	4	2	34	1	0	0	1	1	0	0	0	0	0	0	0	0	0	5	16	2	2	0	2	0	1	27	1	0	1	0	0	0	0	0	0	0
751	0	49	34	95.3468	cardiac arrest	2	0	1	2013-02-01	2013-02-10	9	2013-02-01	2013-02-10	9	2	12	1	0	0	0	0	0	0	0	0	0	0	0	0	0	10	9	1	1	1	1	10	0	0	0	0	1	0	0	0	0	0	515.824	0
753	0	53	27	80.4725	pneumonia, bacterial	3	1	1	2013-01-31	2013-02-20	20	2013-02-02	2013-02-19	17	2	16	1	0	0	0	0	0	0	0	0	0	0	0	1	2	18	20	2	2	0	2	6	0	22	0	0	1	15	10	550	0	8	0	2707.1
754	1	69	18	78.3	pneumonia, bacterial	2	1	1	2013-01-28	2013-02-04	7	2013-02-03	2013-02-04	1	2	20	1	0	0	0	0	0	1	0	0	0	0	0	0	5	2	6	1	1	1	1	1	0	1	0	0	1	7.5	0	0	0	0	16.5261	0
756	1	66	31	75.0071	overdose	2	0	1	2013-02-04	2013-02-27	23	2013-02-04	2013-02-15	11	2	17	0	0	0	0	0	0	0	0	0	0	0	0	1	0	12	23	2	2	0	2	3	2	23	1	0	1	0	0	0	0	1	0	0
757	0	84	35	95.8922	pneumonia, bacterial	3	1	2	2013-02-05	2013-02-14	9	2013-02-05	2013-02-14	9	2	20	1	1	0	0	0	0	0	0	0	0	0	0	1	0	10	9	2	2	0	2	2	1	25	3	0	1	0	0	305	0	0	0	0
758	0	86	16	47.587	sepsis, GI	2	1	1	2013-01-31	2013-02-18	18	2013-02-05	2013-02-08	3	2	30	1	0	0	0	0	0	0	0	0	0	0	0	0	5	4	18	2	1	1	1	0	0	14	0	0	1	0	0	0	0	0	0	0
759	1	86	25	69.569	renal infection/ abscess	2	1	2	2013-02-05	2013-02-07	2	2013-02-06	2013-02-07	1	2	22	1	1	0	0	0	0	0	0	0	0	0	0	0	1	2	2	1	1	1	1	0	0	2	0	0	1	0	0	0	0	1	17.7044	0
761	1	69	32	96.3263	cardiac arrest	2	0	2	2013-02-06	2013-03-06	28	2013-02-06	2013-02-14	8	2	28	1	0	0	0	0	0	0	0	0	0	0	0	0	0	9	30	2	2	0	2	2	5	21	2	0	1	0	0	190	0	14	0	0
762	0	58	14	12.0962	whipple- surgery for pancreatic cancer	1	1	1	2013-01-15	2013-04-02	77	2013-02-05	2013-02-24	19	2	28	1	0	0	0	0	0	0	0	0	0	0	0	0	20	18	77	2	2	0	2	1	0	27	0	0	1	15	0	140	0	1	0	0
764	0	84	22	41.0734	CHF, congestive heart failure	2	0	1	2013-01-14	2013-02-19	36	2013-02-09	2013-02-10	1	2	14	1	0	0	0	1	0	0	0	0	0	0	0	1	25	2	35	2	1	1	1	0	0	28	0	0	1	0	0	0	0	0	0	0
765	1	74	17	22.2402	hypotension	2	0	2	2013-02-06	2013-02-25	19	2013-02-08	2013-02-09	1	2	32	1	1	0	0	0	0	0	0	0	0	0	0	0	2	2	19	2	2	0	2	0	0	28	0	0	1	0	0	0	0	0	0	0
770	1	50	25	65.0433	pneumonia, other	3	0	1	2013-02-11	2013-02-19	8	2013-02-12	2013-02-15	3	2	14	1	0	0	0	0	0	0	0	0	0	0	1	1	1	4	8	2	2	0	2	1	0	27	0	1	1	0	0	0	0	0	0	0
771	0	79	17	24.8802	embolus, pulmonary	2	0	2	2013-02-13	2013-02-23	10	2013-02-13	2013-02-18	5	2	38	1	0	0	0	0	0	0	0	0	0	0	0	0	0	6	10	2	2	0	2	0	0	28	0	0	1	7.5	10	0	0	4	0	0
772	0	62	31	96.8238	cardiac arrest	2	0	1	2013-02-14	2013-03-15	29	2013-02-14	2013-03-01	15	2	30	1	0	0	0	0	0	0	0	0	0	0	0	0	0	16	31	2	2	0	2	13	2	13	3	0	1	7.5	0	2110	3.1617660000000001	49	10	0
773	0	21	7	9.53137	obstruction- airway	3	0	2	2013-02-14	2013-02-16	2	2013-02-14	2013-02-16	2	2	28	1	0	0	0	0	0	0	0	0	0	0	0	1	0	3	2	2	2	0	2	1	0	27	0	0	1	0	0	0	0	0	0	0
777	0	52	15	56.4729	cardiovasculaire medical, other	2	0	1	2013-02-16	2013-02-26	10	2013-02-16	2013-02-20	4	2	14	1	0	1	0	0	0	0	1	0	0	0	0	0	0	5	10	2	2	0	2	0	0	28	0	0	1	0	0	0	0	0	0	0
780	1	79	14	18.5812	respiratory-medical, other	3	0	2	2013-02-06	2013-03-06	28	2013-02-17	2013-02-19	2	2	22	1	0	0	0	0	0	0	0	0	0	0	0	1	11	3	30	2	2	0	2	0	0	28	0	0	1	0	0	0	0	0	0	0
781	0	54	33	95.8807	cardiac arrest	2	0	1	2013-02-17	2013-03-01	12	2013-02-17	2013-03-01	12	2	12	1	0	0	0	0	0	0	0	0	0	0	0	0	0	13	14	1	1	1	1	13	0	0	0	0	1	0	0	0	0	0	85.1267	0
782	0	61	21	82.977	respiratory- medical, other	3	1	2	2013-02-14	2013-02-26	12	2013-02-17	2013-02-20	3	2	17	0	0	0	0	0	0	0	0	0	0	0	0	0	3	4	12	2	2	0	2	0	0	28	0	0	1	0	0	20	0	10	0	0
785	0	73	44	98.5924	pneumonia, bacterial	3	1	1	2013-02-19	2013-03-14	23	2013-02-19	2013-03-14	23	2	24	1	1	0	0	0	0	0	0	0	0	0	0	0	0	24	25	1	1	1	1	23	1	0	1	0	1	3.2	0	1830	0	110	87.2	0
786	0	76	18	54.3772	aneurysm, abdominal aortic	1	0	2	2013-02-18	2013-02-27	9	2013-02-19	2013-03-21	30	2	38	1	0	0	0	0	0	0	0	0	0	0	0	1	1	3	9	2	2	0	2	1	0	27	0	0	1	0	0	0	0	0	0	0
788	0	64	24	98.3813	diabetic ketoacidosis	2	1	2	2013-02-21	2013-03-02	9	2013-02-21	2013-02-26	5	2	16	1	0	0	0	0	0	0	1	0	0	0	0	1	0	6	11	2	2	0	2	1	5	21	2	0	1	0	10	60	0	28	0	0
791	0	80	31	76.3564	Aneurysm, thoracic aortic, with rupture	0	0	1	2013-02-22	2013-02-28	6	2013-02-22	2013-02-28	6	2	22	1	0	0	0	0	0	0	0	0	0	1	0	0	0	8	6	1	1	1	1	8	0	0	0	0	1	0	0	180	0	6	167.312	0
794	1	76	34	78.9708	genitourinary medical, other	2	1	2	2013-02-22	2013-03-19	25	2013-02-23	2013-03-04	9	2	14	1	0	0	0	1	0	0	1	0	0	0	0	0	1	10	27	2	2	0	1	0	0	28	0	0	1	0	0	0	0	0	0	0
798	1	49	27	80.2364	pneumonia, bacterial	3	1	2	2013-02-25	2013-04-26	60	2013-02-25	2013-04-04	38	2	28	1	1	0	0	0	0	0	0	0	0	0	0	1	0	39	61	2	2	0	2	16	6	6	2	0	1	138.4	0	460	0	16.5	1058.15	0
799	1	29	18	33.9636	overdose	2	0	1	2013-02-25	2013-02-27	2	2013-02-25	2013-02-26	1	2	20	1	0	0	0	0	0	0	0	0	0	0	0	0	0	2	2	2	2	0	2	1	0	27	0	0	1	0	0	0	0	0	0	0
802	0	78	34	95.064	pneumonia	3	1	2	2013-02-26	2013-03-18	20	2013-02-26	2013-03-18	20	2	12	1	1	0	0	0	0	0	0	0	0	0	0	0	0	21	22	2	2	0	1	7	13	99	2	0	1	22.5	0	345	0	5	0	0
803	1	29	31	88.2669	cardiac arrest	2	0	2	2013-02-27	2013-03-01	2	2013-02-27	2013-03-01	2	2	20	1	0	0	0	0	0	0	0	0	0	0	0	0	0	3	4	1	1	1	1	3	0	0	0	0	1	0	0	0	0	0	0	0
804	1	50	18	62.7019	pneumonia	3	1	1	2013-02-26	2013-03-29	31	2013-02-27	2013-03-21	22	2	32	1	0	0	0	0	0	0	0	0	0	0	0	1	1	23	33	2	2	0	2	9	2	17	2	0	1	56.2	0	320	0	9	407.841	4392.65
805	0	57	19	73.8154	pneumonia	3	1	2	2013-02-27	2013-03-08	9	2013-02-27	2013-03-01	2	2	17	0	1	0	0	0	0	0	1	0	0	0	0	0	0	3	11	2	2	0	2	0	0	28	0	0	1	7.5	0	0	0	0	70	0
806	0	73	9	5.65326	whipple	1	0	1	2013-02-26	2013-03-26	28	2013-02-28	2013-03-06	6	2	26	1	0	0	0	0	0	0	0	0	0	0	0	0	2	7	30	2	2	0	2	0	0	28	0	0	1	15	0	0	0	0	0	0
808	0	74	38	94.9123	pneumonia	3	1	2	2013-02-28	2013-03-16	16	2013-03-01	2013-03-14	13	2	12	1	1	0	0	0	0	0	0	0	0	0	0	0	1	14	16	2	1	1	1	4	2	10	1	0	1	7.5	0	0	0	1.5	0	0
810	0	49	34	91.8844	pneumonia	3	1	1	2013-03-03	2013-03-12	9	2013-03-03	2013-03-12	9	2	27	0	1	0	0	0	0	0	0	0	0	0	0	1	0	10	9	2	2	0	2	10	0	99	0	0	1	0	0	210	0	38	1315.8	25
811	0	73	32	92.3713	GI medical	2	1	2	2013-03-03	2013-04-12	40	2013-03-03	2013-03-11	8	2	30	1	1	0	0	0	0	0	1	0	0	0	0	0	0	9	39	2	2	0	2	1	7	20	1	0	1	0	0	0	0	26	0	0
812	0	68	11	25.9873	GI sepsis	2	1	1	2013-02-19	2013-03-20	29	2013-03-04	2013-03-08	4	2	17	0	0	0	0	0	0	0	0	0	0	0	0	0	15	5	31	2	2	0	2	0	0	28	0	0	1	0	0	0	0	0	0	0
813	1	84	30	79.2248	bleeding, lower GI	0	0	1	2013-03-15	2013-03-18	3	2013-03-15	2013-03-18	3	2	22	1	0	0	0	0	0	0	0	0	0	0	0	0	0	4	3	2	2	0	2	1	0	27	0	0	1	0	0	0	0	0	0	0
814	1	46	11	11.4147	pneumonia	3	1	2	2013-03-05	2013-03-11	6	2013-03-05	2013-03-06	1	2	14	1	0	0	0	0	0	0	0	0	0	0	0	1	0	2	6	2	2	0	2	0	0	28	0	0	1	0	0	0	0	0	0	0
815	0	68	32	90.7881	sepsis	2	1	2	2013-03-04	2013-06-20	108	2013-03-06	2013-06-13	99	2	14	1	0	0	0	0	0	0	0	0	0	0	0	0	2	100	106	2	1	1	1	7	11	4	1	0	1	444.6	20	80	0	69.5	5	0
818	0	57	32	96.1952	cardiac arrest	2	0	1	2013-03-11	2013-04-23	43	2013-03-11	2013-03-27	16	2	18	1	0	0	0	0	0	0	0	0	0	0	0	0	0	17	42	2	2	0	2	12	5	5	2	0	1	15	0	450	9.2715539999999983	27	125.59	0
819	0	62	22	99.0234	meningitis	4	1	2	2013-03-12	2013-03-19	7	2013-03-12	2013-03-19	7	2	27	0	1	0	0	0	1	0	0	0	0	0	1	1	0	8	7	1	1	1	1	8	0	0	0	0	1	0	0	0	0	0	209.5	0
820	0	59	18	73.6368	GI perforation	0	1	1	2013-02-26	2013-03-28	30	2013-03-14	2013-03-22	8	2	20	1	0	0	0	0	0	0	0	0	0	0	0	0	18	9	32	2	2	0	2	0	6	16	2	0	1	7.5	0	0	0	41	2.5	0
821	0	72	30	68.0003	anuerysm	0	0	2	2013-03-16	2013-03-25	9	2013-03-16	2013-03-18	2	2	24	1	0	0	0	0	0	0	0	0	0	0	0	0	0	3	9	2	2	0	2	1	0	27	0	0	1	0	0	0	0	0	0	0
823	0	74	19	24.248	pancreatitis	2	0	2	2013-03-18	2013-06-11	85	2013-03-18	2013-05-13	56	2	14	1	1	0	0	0	0	0	0	0	0	0	0	0	0	43	83	2	2	0	2	0	6	22	2	0	1	11.1	20	10	0	64.5	2.5	25
824	0	71	20	44.3262	cancer colon surgery	1	0	1	2013-03-17	2013-03-27	10	2013-03-18	2013-03-20	2	2	38	1	0	0	0	0	0	0	1	0	0	0	0	0	1	3	10	2	2	0	2	0	0	28	0	0	1	0	0	0	0	0	0	0
825	1	64	17	30.9325	cancer other GI tract	1	0	2	2013-03-18	2013-03-27	9	2013-03-19	2013-03-20	1	2	30	1	0	0	0	0	0	0	0	0	0	0	0	1	1	2	9	2	2	0	2	0	0	28	0	0	1	0	0	0	0	0	0	0
826	0	82	24	80.5998	atelectasis	3	0	2	2013-03-17	2013-04-05	19	2013-03-19	2013-03-22	3	2	12	1	0	0	0	0	0	0	0	0	0	0	0	1	2	4	18	2	1	0	1	1	0	27	0	0	1	0	0	0	0	0	0	0
827	0	73	19	79.0834	GI perforation	0	1	2	2013-03-19	2013-04-05	17	2013-03-20	2013-03-21	1	2	26	1	0	0	0	0	0	0	0	0	1	0	0	0	1	2	16	2	2	0	2	0	0	28	0	0	1	0	0	0	0	0	0	0
834	0	57	16	80.1511	CHF, congestive heart failure	2	1	1	2013-03-26	2013-04-16	21	2013-03-26	2013-03-28	2	3	12	1	0	0	0	0	0	0	1	0	0	0	0	1	0	3	20	2	2	0	2	0	0	28	0	0	1	0	0	0	0	0	0	0
835	0	80	12	35.1785	pneumonia	3	0	1	2013-03-27	2013-04-17	21	2013-03-27	2013-04-17	21	3	30	1	1	0	0	0	0	1	0	0	0	1	0	0	0	22	20	2	2	0	1	0	5	23	1	0	1	26	0	35	0	29.5	5	0
837	0	81	14	46.8636	aneurysm	1	0	2	2013-04-01	2013-04-16	15	2013-04-02	2013-04-05	3	3	12	1	0	0	0	1	0	0	0	0	0	0	0	0	1	4	15	2	2	0	2	0	0	28	0	0	1	0	10	0	0	0	0	0
839	0	68	15	54.9797	obstruction- airway	3	0	1	2013-04-02	2013-04-08	6	2013-04-02	2013-04-08	6	3	38	1	0	0	0	0	0	0	0	0	0	0	0	0	0	7	6	2	2	0	2	0	0	28	0	0	1	15	0	60	0	0	0	0
840	1	64	13	6.87472	whipple	1	0	2	2013-04-02	2013-04-16	14	2013-04-03	2013-04-06	3	3	20	1	0	0	0	0	0	0	0	0	0	0	0	0	1	4	14	2	2	0	2	0	0	28	0	0	1	0	0	0	0	0	0	0
841	0	73	22	84.1919	gi perforation	0	1	2	2013-04-04	2013-04-22	18	2013-04-04	2013-04-09	5	3	14	1	1	0	0	0	0	0	1	0	0	1	1	1	0	6	18	2	2	0	2	0	5	23	2	0	1	7.5	10	10	0	9	4	0
842	0	70	18	41.9429	aneurysm	1	0	2	2013-04-04	2013-05-08	34	2013-04-04	2013-04-08	4	3	28	1	0	0	0	0	0	0	0	0	0	0	0	1	0	5	34	2	2	0	2	1	0	27	0	0	1	0	10	0	0	0	0	0
843	0	69	28	96.1739	cardiac arrest	2	0	2	2013-04-05	2013-04-12	7	2013-04-05	2013-04-10	5	3	26	1	1	0	0	0	0	0	0	0	0	0	0	1	0	6	7	2	1	1	1	2	2	24	2	0	1	0	0	10	0	4	0	0
844	0	68	20	58.3213	aneurysm	0	0	2	2013-04-05	2013-04-22	17	2013-04-06	2013-04-18	12	3	34	1	0	0	0	0	0	0	0	0	0	0	0	1	1	13	17	2	2	0	2	6	0	22	0	0	1	0	0	280	0	15	2.5	0
847	0	76	48	95.2371	gi perforation	0	1	1	2013-03-28	2013-06-17	81	2013-04-09	2013-06-06	58	3	38	1	1	0	0	0	0	0	0	0	0	0	0	1	11	59	79	2	2	0	2	3	11	14	1	0	1	25.4	10	160	0	25	5	0
848	0	86	19	33.956	bleeding, lower GI	2	0	2	2013-04-09	2013-04-16	7	2013-04-09	2013-04-10	1	3	17	0	0	0	0	0	0	0	0	0	0	0	0	0	0	2	7	2	2	0	2	0	0	28	0	0	1	0	0	10	0	2	0	0
849	1	62	12	8.01876	thrombus arerial	2	0	1	2013-04-09	2013-04-18	9	2013-04-09	2013-04-12	3	3	12	1	0	0	0	0	0	0	0	0	0	0	0	1	0	4	9	2	2	0	2	0	0	28	0	0	1	11.2	0	40	0	0	0	0
853	1	65	45	96.9776	pneumonia	3	1	2	2013-04-11	2013-05-13	32	2013-04-11	2013-04-26	15	3	32	1	1	0	0	0	0	0	0	0	0	0	0	1	0	16	32	1	1	1	1	6	4	18	1	0	1	3.7	0	160	0	19	5	535.5
854	0	76	13	30.3828	trauma	5	0	1	2013-04-11	2013-04-23	12	2013-04-11	2013-04-15	4	3	14	1	0	0	0	0	0	0	1	0	0	0	0	0	0	5	12	2	2	0	2	0	0	28	0	0	1	0	0	0	0	0	0	0
855	1	76	30	97.7655	CHF, congestive heart failure	2	0	2	2013-04-12	2013-05-01	19	2013-04-12	2013-04-16	4	3	20	1	1	0	0	0	0	0	0	0	0	0	0	1	0	5	19	2	2	0	2	1	1	26	1	0	1	0	0	25	0	6	0	0
856	0	85	20	34.9295	CHF, congestive heart failure	2	0	1	2013-04-12	2013-04-20	8	2013-04-12	2013-04-15	3	3	24	1	1	0	0	0	0	0	0	0	0	0	0	0	0	4	8	2	2	0	2	0	0	28	0	0	1	0	0	0	0	2	0	0
857	0	66	12	44.8086	obstruction- airway	3	0	2	2013-04-14	2013-04-19	5	2013-04-14	2013-04-19	5	3	40	1	0	0	0	0	0	0	0	0	0	0	0	0	0	6	5	2	2	0	2	0	0	28	0	0	1	0	0	0	0	0	0	35
859	1	62	30	65.5932	emphysema	3	0	1	2013-04-15	2013-04-30	15	2013-04-15	2013-04-30	15	3	32	1	0	0	0	0	0	1	0	0	0	0	0	1	0	16	15	2	2	0	2	1	1	26	1	0	1	30	0	0	0	2	100.466	368.097
860	0	68	25	66.634	obstruction- airway	3	0	2	2013-04-16	2013-04-26	10	2013-04-16	2013-04-21	5	3	38	1	0	0	0	0	0	0	0	0	0	0	0	0	0	6	10	2	2	0	2	0	0	28	0	0	1	37.5	0	0	0	0	0	25
862	0	59	32	96.3765	cardiac arrest	2	0	1	2013-04-17	2013-05-24	37	2013-04-17	2013-05-04	17	3	20	1	0	0	0	0	0	0	0	0	0	0	0	1	0	18	37	2	2	0	2	14	2	12	2	0	1	0	0	1030	0	25.5	0	0
863	1	46	35	94.3481	cardiac arrest	2	0	1	2013-04-18	2013-04-28	10	2013-04-18	2013-04-21	3	3	30	1	0	0	0	0	0	0	0	0	0	0	0	0	0	4	10	2	2	0	2	2	0	26	0	0	1	0	0	60	0	0	0	0
864	0	64	21	22.3496	toxicity	2	0	2	2013-04-15	2013-04-25	10	2013-04-18	2013-04-19	1	3	28	1	1	0	0	0	0	0	0	0	0	0	0	0	3	2	10	2	2	0	2	0	0	28	0	0	1	0	0	0	0	0	0	0
865	0	70	34	91.8006	pneumonia, bacterial	3	1	1	2013-04-18	2013-06-28	71	2013-04-18	2013-06-10	53	3	28	1	1	0	0	0	0	0	1	0	0	0	0	0	0	54	70	2	2	0	2	11	12	5	2	0	1	0	10	70	0	92.5	613.98	25
866	1	86	31	81.4963	aneurysm	0	0	2	2013-04-20	2013-05-01	11	2013-04-21	2013-04-24	3	3	14	1	1	0	0	0	0	0	0	0	0	0	0	0	1	4	11	2	2	0	2	0	3	18	2	0	1	3.7	0	10	0	10	0	0
867	1	69	42	94.6667	GI abscess	0	1	2	2013-04-10	2013-04-22	12	2013-04-21	2013-04-22	1	3	38	1	1	0	0	0	0	0	0	0	0	0	0	0	11	2	12	1	1	1	1	2	0	0	0	0	1	0	0	0	0	0	21.6667	0
871	1	85	13	20.5872	embolus, pulmonary	2	0	2	2013-04-22	2013-05-03	11	2013-04-24	2013-04-26	2	3	38	1	0	0	0	0	0	0	0	0	0	0	0	0	2	3	11	2	2	0	2	0	0	28	0	0	1	0	0	20	0	0	0	0
873	0	34	21	27.7755	obstruction- airway	3	0	1	2013-04-25	2013-04-28	3	2013-04-25	2013-04-28	3	3	17	0	0	0	0	0	0	0	0	0	0	0	0	1	0	4	3	2	2	0	2	1	0	27	0	0	1	7.5	0	0	0	0	49.375	0
875	0	76	25	69.2307	genitourinary medical, other	1	0	2	2013-04-23	2013-05-07	14	2013-04-26	2013-04-28	2	3	38	1	0	0	0	0	0	0	1	0	0	0	0	0	3	3	14	2	2	1	1	1	0	14	0	0	1	0	0	0	0	0	0	0
879	0	55	17	76.7139	atelectasis	3	1	2	2013-04-23	2013-06-05	43	2013-04-28	2013-05-31	33	3	24	1	0	0	0	0	0	0	0	1	0	0	1	1	5	34	42	2	2	0	2	6	6	16	2	0	1	60	0	960	0	64	862.969	472.667
881	1	63	43	98.5947	cardiac arrest	2	0	2	2013-04-30	2013-05-02	2	2013-04-30	2013-05-02	2	3	17	0	1	0	0	0	0	0	0	0	0	1	1	1	0	3	2	1	1	0	2	3	0	0	0	0	1	0	0	0	0	0	12.8333	0
884	0	63	16	5.65306	thoracotomie	1	0	2	2013-04-30	2013-05-09	9	2013-05-01	2013-05-04	3	3	30	1	0	0	0	0	0	0	0	0	0	0	0	0	1	4	9	2	2	0	2	0	0	28	0	0	1	0	0	0	0	0	0	0
885	1	66	11	9.90373	splenic rupture	2	0	1	2013-04-30	2013-05-07	7	2013-05-02	2013-05-03	1	3	26	1	0	0	0	0	0	0	0	0	0	0	0	0	2	2	7	2	2	0	2	0	0	28	0	0	1	0	0	10	0	0	0	0
886	0	78	27	69.8992	aneurysms, repair of other	1	0	1	2013-05-02	2013-06-06	35	2013-05-03	2013-05-22	19	3	22	1	0	0	0	1	0	0	1	0	0	0	0	1	1	10	34	2	2	0	2	2	2	14	3	0	1	0	0	50	0	15	0	0
887	0	60	26	63.0634	Aneurysm, thoracic aortic, with rupture	0	0	1	2013-05-02	2013-09-27	148	2013-05-03	2013-05-20	17	3	38	1	1	0	0	0	0	0	0	0	0	0	0	1	1	15	145	2	2	0	2	3	0	25	0	0	1	0	0	0	0	0	0	407.339
888	0	53	33	96.1322	infaction	2	0	2	2013-05-05	2013-06-04	30	2013-05-05	2013-05-17	12	3	12	1	0	0	0	0	0	0	0	0	0	0	1	1	0	13	29	2	2	0	2	5	5	18	2	0	1	0	0	920	2.21	46	0	0
889	0	54	27	93.7774	infaction	2	0	2	2013-05-05	2013-05-16	11	2013-05-05	2013-05-08	3	3	40	1	0	0	0	0	0	0	0	0	0	0	0	0	0	4	11	2	2	0	2	1	0	27	0	0	1	0	0	10	0	0	0	0
890	1	75	19	33.4979	hypertension	2	0	1	2013-05-05	2013-05-10	5	2013-05-05	2013-05-06	1	3	30	1	0	0	1	1	0	0	0	0	0	0	0	0	0	2	5	2	2	0	2	0	0	28	0	0	0	0	0	0	0	0	5	0
892	1	83	10	19.682	embolus, pulmonary	2	0	2	2013-05-04	2013-05-16	12	2013-05-07	2013-05-09	2	3	22	1	0	0	0	0	0	0	0	0	0	0	0	0	3	3	12	2	2	0	2	0	0	28	0	0	1	0	0	0	0	0	0	0
893	1	82	24	63.4493	pancreatitis	2	1	1	2013-05-10	2013-05-14	4	2013-05-10	2013-05-14	4	3	18	1	1	0	0	0	0	0	0	0	0	0	0	0	0	6	4	1	1	1	1	2	1	3	3	0	1	0	0	0	0	9	73.0833	0
894	1	62	37	95.8991	emphysema	3	0	1	2013-05-12	2013-05-15	3	2013-05-12	2013-05-15	3	3	16	1	0	0	0	0	0	1	0	0	0	0	0	1	0	4	3	1	1	1	1	1	0	3	0	0	1	0	0	20	0	0	0	543.667
895	1	67	21	27.2547	aneurysm	1	0	2	2013-05-13	2013-05-28	15	2013-05-13	2013-05-20	7	3	26	1	0	0	0	0	0	0	0	0	0	0	0	0	0	8	15	2	2	0	2	0	1	27	1	0	1	0	0	0	0	0	0	0
896	1	68	17	34.6965	trauma	5	0	1	2013-05-14	2013-05-24	10	2013-05-14	2013-05-19	5	3	12	1	0	0	0	0	0	0	0	0	0	0	0	0	0	6	10	1	1	1	1	0	0	28	0	0	1	0	0	0	0	0	0	0
897	1	64	9	19.0439	trauma	5	0	1	2013-05-18	2013-05-30	12	2013-05-18	2013-05-21	3	3	18	1	0	0	0	0	0	0	0	0	0	0	0	0	0	4	12	2	2	0	2	0	0	28	0	0	1	0	0	0	0	0	0	0
898	1	81	15	74.7799	cholangitis	2	1	2	2013-04-10	2013-06-12	63	2013-05-20	2013-05-22	2	3	12	1	1	0	0	0	0	0	0	0	0	0	0	0	40	3	62	2	2	0	2	0	0	28	0	0	1	0	0	0	0	0	3	45
900	1	75	15	30.6088	pneumothorax	5	0	1	2013-05-20	2013-05-30	10	2013-05-21	2013-05-23	2	3	26	1	0	0	0	0	0	0	0	0	0	0	0	0	1	3	10	2	2	0	2	0	0	28	0	0	1	0	0	0	0	0	0	0
901	0	73	21	50.8399	thoracotomy for lungcancer	1	0	2	2013-05-20	2013-06-07	18	2013-05-21	2013-06-11	21	3	40	1	0	0	0	0	0	1	0	0	0	0	0	1	1	13	17	2	2	0	2	2	2	24	1	0	1	0	10	0	0	0	0	0
903	1	35	13	32.8735	GI obstruction	2	1	1	2013-05-18	2013-06-13	26	2013-05-19	2013-05-22	3	3	12	1	0	0	0	0	0	0	0	0	0	0	0	0	1	4	25	2	2	0	2	0	0	28	0	0	1	0	0	0	0	0	2.5	0
905	0	71	18	53.5706	sepsis GI	2	1	2	2013-05-24	2013-05-28	4	2013-05-24	2013-05-28	4	3	12	1	0	0	0	0	0	0	0	0	0	0	0	1	0	5	4	2	2	0	2	0	0	28	0	0	1	0	0	0	0	0	0	0
906	1	60	34	91.008	GI obstruction	0	1	1	2013-05-26	2013-06-20	25	2013-05-26	2013-06-20	25	3	18	1	1	0	0	0	0	0	0	0	0	0	0	0	0	26	24	1	1	1	1	12	1	13	1	0	1	0	0	80	0	0	45.6312	0
908	0	41	17	14.2343	trauma	5	0	1	2013-05-26	2013-06-06	11	2013-05-26	2013-06-02	7	3	22	1	0	0	0	0	0	0	0	0	0	0	1	1	0	8	10	2	2	0	2	0	0	28	0	0	1	0	0	120	0	18	0	0
910	0	69	27	47.5732	respiratory surgery	1	0	1	2013-05-26	2013-06-12	17	2013-05-28	2013-06-06	9	3	20	1	0	0	1	1	0	0	0	0	0	0	0	0	2	10	16	2	2	0	2	0	0	28	0	0	1	0	0	0	0	0	10	40
911	1	62	13	4.938	thoracotomy for lungcancer	1	0	1	2013-05-27	2013-06-06	10	2013-05-28	2013-05-31	3	3	16	1	0	0	0	0	0	0	0	0	0	0	0	1	1	4	9	2	2	0	2	0	0	28	0	0	1	0	0	0	0	0	0	0
914	1	72	17	12.027	complications of previous GI surgery	0	0	1	2013-05-28	2013-06-28	31	2013-05-31	2013-06-19	19	3	16	1	0	0	0	0	0	0	0	0	0	0	0	0	3	13	30	2	2	0	2	0	0	28	0	0	1	7.5	0	0	0	0	0	0
916	1	43	8	7	trauma	5	0	1	2013-06-02	2013-06-11	9	2013-06-02	2013-06-04	2	3	38	1	0	0	0	0	0	0	0	0	0	0	0	1	0	3	9	2	2	0	2	0	0	28	0	0	1	0	0	0	0	0	0	0
918	0	79	17	47.8297	pancreatitis	2	1	1	2013-06-03	2013-06-13	10	2013-06-03	2013-06-07	4	3	30	1	0	0	0	0	0	0	0	0	0	0	0	0	0	5	10	2	2	0	2	0	0	28	0	0	1	7.5	0	0	0	10	0	0
919	0	80	20	66.2323	aneurysm	0	0	1	2013-06-03	2013-06-11	8	2013-06-03	2013-06-05	2	3	12	1	1	0	0	0	0	0	0	0	0	0	0	1	0	3	8	2	2	0	2	1	0	27	0	0	1	0	0	0	0	0	0	0
920	0	59	24	94.0859	cardiac arrest	2	0	2	2013-06-06	2013-06-08	2	2013-06-06	2013-06-08	2	3	12	1	0	0	0	0	0	0	0	0	0	0	0	1	0	3	2	1	1	1	1	3	0	0	0	0	1	0	0	0	0	0	100	0
922	0	60	18	91.0826	cardiac arrest	2	0	2	2013-06-07	2013-06-23	16	2013-06-09	2013-06-23	14	3	22	1	0	0	0	0	0	0	0	0	0	0	0	0	2	15	16	1	1	1	1	15	0	0	0	0	1	0	0	0	0	0	594.607	0
923	0	74	16	18.697	pneumonia	3	0	2	2013-06-05	2013-06-21	16	2013-06-09	2013-06-17	8	3	38	1	0	0	0	0	0	0	0	0	0	0	0	1	4	9	16	2	2	0	2	0	0	28	0	0	1	0	0	0	0	0	0	25
924	0	77	18	56.6827	musculoskeletol, other	2	1	2	2013-06-10	2013-06-16	6	2013-06-10	2013-06-12	2	3	28	1	0	0	0	1	0	0	1	0	0	0	0	0	0	3	6	2	1	1	1	0	0	28	0	0	1	0	0	0	0	0	0	0
926	0	69	22	39.637	aneurysm	1	0	1	2013-06-09	2013-06-29	20	2013-06-10	2013-06-12	2	3	30	1	0	0	0	0	0	0	0	0	0	0	0	0	1	3	20	2	2	0	2	0	2	23	1	0	1	0	0	0	0	0	0	0
927	0	71	47	91.9435	complications of previous GI surgery	2	0	2	2013-06-10	2013-07-11	31	2013-06-13	2013-07-04	21	3	40	1	1	0	0	0	0	0	0	0	0	0	0	1	3	22	31	2	2	0	2	6	5	17	1	0	1	22.5	80	530	0	40	197.039	0
931	0	71	17	29.7019	trauma	5	0	1	2013-06-14	2013-06-22	8	2013-06-14	2013-06-17	3	3	30	1	0	0	0	0	0	0	0	0	0	0	0	0	0	4	8	2	2	0	2	0	0	28	0	0	1	0	0	0	0	0	0	0
932	0	63	16	52.5535	respiratory-medical, other	3	0	2	2013-06-14	2013-07-15	31	2013-06-15	2013-06-28	13	3	28	1	0	0	0	0	0	0	0	0	0	0	0	1	1	14	31	2	2	0	1	6	8	7	2	0	1	0	0	160	0	27	10	0
933	0	65	12	14.6763	CHF, congestive heart failure	2	0	1	2013-06-11	2013-06-21	10	2013-06-15	2013-06-17	2	3	24	1	0	0	0	0	0	0	0	0	0	0	0	0	4	3	10	2	2	0	2	0	0	28	0	0	1	0	0	0	0	0	0	0
935	1	80	17	23.2459	hemorraghe	2	0	2	2013-06-07	2013-07-16	39	2013-06-18	2013-06-20	2	3	38	1	0	0	0	1	0	0	0	0	0	0	0	0	11	3	39	2	2	0	2	0	0	28	0	0	1	0	0	0	0	0	1	0
936	0	68	12	10.1812	thrombus arerial	2	0	1	2013-06-18	2013-06-24	6	2013-06-19	2013-06-23	4	3	26	1	0	0	0	0	0	0	0	0	0	0	0	0	1	5	6	2	2	0	2	0	0	28	0	0	1	0	10	0	0	0	0	0
939	0	45	28	72.1201	intoxication	2	0	1	2013-06-20	2013-06-24	4	2013-06-20	2013-06-22	2	3	17	0	0	0	0	0	0	0	0	0	0	0	0	0	0	3	4	2	2	0	2	1	0	27	0	0	1	0	0	100	0	0	0	0
941	0	74	19	41.1056	complications of previous GI surgery	2	1	1	2013-06-20	2013-07-21	31	2013-06-20	2013-07-04	14	3	30	1	0	0	0	0	0	0	0	1	0	0	0	0	0	15	31	2	1	0	1	5	0	23	0	0	1	0	20	260	0	0	57.476	0
942	0	70	33	97.8827	cardiac arrest	2	0	1	2013-06-22	2013-07-19	27	2013-06-22	2013-06-28	6	0	18	1	1	0	0	0	0	0	0	0	0	0	0	1	0	7	27	2	2	0	2	2	0	26	0	0	1	0	30	0	0	2	5	0
944	1	48	26	55.215	genitourinary medical, other	2	1	2	2013-06-24	2013-07-06	12	2013-06-24	2013-06-28	4	0	22	1	1	0	0	1	0	0	0	0	0	0	0	0	0	5	12	2	2	0	2	0	0	28	0	0	1	0	0	10	0	0	0	0
948	0	73	36	96.5626	renal obstruction	2	1	2	2013-06-25	2013-07-03	8	2013-06-25	2013-06-30	5	0	12	1	0	0	0	0	0	0	0	0	0	0	0	0	0	6	8	2	2	0	2	2	1	25	3	0	1	0	30	40	0	2	0	0
949	1	67	26	89.0224	cancer colon surgery	0	1	1	2013-06-24	2013-07-29	35	2013-06-26	2013-07-10	14	0	24	1	1	0	0	0	0	0	1	0	0	1	0	0	2	12	35	2	2	0	2	3	0	25	0	0	1	0	0	0	0	0	0	0
950	1	63	26	53.9525	aneurysm	1	0	1	2013-06-25	2013-07-14	19	2013-06-26	2013-07-14	18	0	20	1	1	0	0	0	0	0	0	0	0	0	0	0	1	19	19	1	1	1	1	5	7	7	2	0	1	0	10	20	0	26	36.5	0
952	1	86	16	42.3739	chest/ abdomen trauma	5	0	1	2013-06-28	2013-07-04	6	2013-06-28	2013-06-30	2	0	32	1	0	0	0	0	0	0	0	0	0	1	0	0	0	3	6	2	2	0	2	0	0	28	0	0	1	0	0	30	0	0	0	0
956	0	65	15	51.8628	GI obstruction	2	0	2	2013-06-24	2013-10-01	99	2013-07-02	2013-07-29	27	0	12	1	0	0	0	0	0	0	1	0	0	0	0	1	8	28	97	2	2	0	2	5	18	5	2	0	1	0	0	20	0	77	0	20
957	0	45	13	48.9472	GI perforation	0	1	1	2013-07-03	2013-07-25	22	2013-07-03	2013-07-12	9	0	32	1	0	1	0	0	0	0	0	0	0	0	1	1	0	10	22	2	2	0	2	1	2	25	1	0	1	0	0	80	0	0	198	0
959	0	65	35	80.9756	CHF, congestive heart failure	2	0	2	2013-07-04	2013-07-28	24	2013-07-04	2013-07-06	2	0	13	0	0	0	0	0	0	0	0	0	0	0	0	0	0	3	24	2	2	0	2	1	0	27	0	0	1	0	0	10	0	0	2.5	0
962	1	63	25	67.2395	cancer colon surgery	0	0	1	2013-07-08	2013-07-23	15	2013-07-09	2013-07-11	2	0	12	1	0	0	0	0	0	0	0	0	0	0	0	1	1	3	15	2	2	0	2	0	0	28	0	0	1	0	0	0	0	0	0	0
964	0	42	5	3.63515	embolus, pulmonary	2	0	1	2013-07-09	2013-07-17	8	2013-07-09	2013-07-10	1	0	30	1	0	0	0	0	0	0	0	0	0	0	0	0	0	2	8	2	2	0	2	0	0	28	0	0	1	0	0	0	0	0	0	0
965	1	48	42	97.5755	cardiac arrest	2	0	2	2013-07-09	2013-07-30	21	2013-07-09	2013-07-30	21	0	16	1	1	0	0	1	0	0	0	0	0	0	0	1	0	22	21	2	2	0	2	6	5	17	2	0	1	7.5	0	730	0	19	27.5	30
966	1	52	22	43.3406	complications of previous GI surgery	0	0	1	2013-07-09	2013-07-18	9	2013-07-10	2013-07-15	5	0	17	0	0	0	0	0	0	0	0	1	0	0	0	0	1	6	9	2	2	0	2	0	0	28	0	0	1	7.4	0	0	0	0	0	0
968	0	60	36	96.1571	aneurysm	0	0	1	2013-07-11	2013-07-29	18	2013-07-11	2013-07-22	11	0	12	1	1	0	0	0	0	0	0	0	0	0	0	1	0	12	18	2	2	0	2	4	0	24	0	0	1	26	0	10	0	14.5	128.962	0
969	0	74	19	77.1343	cancer colon surgery	1	1	2	2013-07-11	2013-07-25	14	2013-07-13	2013-07-17	4	0	14	1	0	0	0	0	0	0	1	0	0	0	0	0	2	5	14	2	2	0	2	2	0	26	0	0	1	22.5	0	0	0	0	0	0
970	0	74	13	40.1891	pneumonia	3	1	1	2013-07-07	2013-07-29	22	2013-07-14	2013-07-18	4	0	30	1	0	0	0	0	0	0	0	0	0	0	0	0	7	5	22	2	2	0	1	0	0	28	0	0	1	15	0	20	0	19	0	0
971	1	72	17	15.5033	embolus, pulmonary	2	0	1	2013-07-16	2013-07-24	8	2013-07-16	2013-07-19	3	0	20	1	0	0	0	0	0	0	0	0	0	0	0	0	0	4	8	2	2	0	2	0	0	28	0	0	1	0	10	20	0	0	0	0
972	1	40	30	43.7129	pneumonia	3	0	1	2013-07-11	2013-07-30	19	2013-07-16	2013-07-30	14	0	18	1	0	0	0	0	0	0	0	0	0	0	0	1	5	15	19	2	2	0	2	12	1	99	2	0	1	0	20	940	0	0	787.613	0
973	1	75	21	53.2777	pneumonia	3	1	1	2013-07-16	2013-08-08	23	2013-07-16	2013-07-24	8	0	24	1	1	0	0	0	0	0	1	0	0	0	0	1	0	9	22	2	2	0	2	0	0	28	0	0	1	0	0	0	0	0	0	0
974	1	68	28	93.091	pneumonia	3	1	2	2013-07-16	2013-08-12	27	2013-07-16	2013-08-04	19	0	17	0	1	0	0	0	0	0	1	0	0	0	0	1	0	20	26	2	2	0	2	1	3	24	2	0	1	60	0	420	0	0	12.5	80
975	0	61	25	55.66	embolectomie	0	0	2	2013-07-20	2013-07-21	1	2013-07-20	2013-07-21	1	0	28	1	0	0	0	0	0	0	0	0	0	0	0	1	0	2	2	1	1	1	1	3	0	0	0	0	1	0	0	0	0	0	2.5	0
976	1	80	35	84.9799	complications of previous GI surgery	0	0	1	2013-07-15	2013-08-08	24	2013-07-20	2013-07-24	4	0	20	1	0	0	0	0	0	0	0	1	0	0	0	0	5	5	23	2	2	0	2	2	0	26	0	0	1	0	0	0	0	0	5	0
977	0	73	20	62.9462	GI perforation/ rupture, surgery for	0	0	1	2013-07-18	2013-08-03	16	2013-07-21	2013-07-24	3	0	26	1	0	0	0	0	0	0	0	0	0	0	0	0	3	4	15	2	2	0	2	1	0	27	0	0	1	0	0	0	0	0	0	0
978	1	73	22	70.3551	complications of previous GI surgery	0	1	1	2013-07-15	2013-08-05	21	2013-07-24	2013-07-30	6	0	30	1	0	0	0	0	0	0	0	0	0	0	0	0	9	7	20	2	2	0	2	0	0	28	0	0	1	7.5	0	30	0	0	0	0
980	1	66	30	89.2809	pneumonia	3	1	2	2013-07-27	2013-08-23	27	2013-07-27	2013-08-06	10	0	38	1	0	0	0	0	0	0	0	0	0	0	0	1	0	11	26	2	2	0	2	3	1	24	2	0	1	0	0	260	0	6	7	0
981	1	87	19	35.8535	CHF, congestive heart failure	2	0	1	2013-07-24	2013-08-03	10	2013-07-28	2013-07-29	1	0	20	1	0	0	0	0	0	0	0	0	0	0	0	0	4	2	9	2	2	0	2	0	0	28	0	0	1	0	0	0	0	0	0	0
982	0	71	37	98.2243	cardiac arrest	2	0	2	2013-07-31	2013-08-26	26	2013-07-31	2013-08-11	11	0	18	1	0	0	0	0	0	0	0	0	0	0	0	0	0	12	26	2	2	0	2	3	5	20	2	0	1	15	0	360	0	0	10	0
985	0	44	17	11.1444	metabolic/ endocrine medical, other	2	0	2	2013-08-02	2013-08-08	6	2013-08-02	2013-08-05	3	0	30	1	1	0	0	0	0	0	1	0	0	0	1	1	0	4	6	2	2	0	2	0	0	28	0	0	1	0	10	0	0	0	0	0
986	0	84	20	84.2336	cancer colon surgery	1	1	1	2013-07-31	2013-08-21	21	2013-08-04	2013-08-13	9	0	22	1	0	0	0	0	0	0	0	0	0	0	0	0	4	10	21	2	2	0	2	2	3	23	2	0	1	0	10	10	0	0	2.5	0
987	0	61	34	97.2267	cardiac arrest	2	0	2	2013-08-04	2013-08-09	5	2013-08-04	2013-08-09	5	0	16	1	0	0	0	0	0	0	0	0	0	0	0	0	0	7	5	1	1	1	1	7	0	0	0	0	1	0	0	20	0	0	0	0
988	1	63	19	13.5624	pneumonia, bacterial	3	0	1	2013-08-03	2013-09-04	32	2013-08-05	2013-08-23	18	0	32	1	0	0	0	0	0	0	0	0	0	0	0	1	2	19	31	2	2	0	2	1	0	27	0	0	1	0	0	10	0	13	7.2	0
989	0	57	16	8.68363	respiratory- medical, other	3	0	2	2013-07-31	2013-09-02	33	2013-08-05	2013-08-19	14	0	30	1	0	0	0	0	0	0	0	0	0	0	1	0	5	15	32	2	2	0	2	0	0	28	0	0	1	0	10	60	0	0	12.5	0
991	0	35	13	3.3734	pneumonia, other	3	0	1	2013-08-07	2013-08-16	9	2013-08-07	2013-08-14	7	0	14	1	0	0	0	0	0	1	0	0	0	0	0	0	0	8	9	2	2	0	2	0	0	28	0	0	1	0	0	10	0	0	0	0
994	0	66	29	96.4707	cardiac arrest	2	0	2	2013-08-12	2013-09-06	25	2013-08-12	2013-08-16	4	0	16	1	0	0	0	0	0	0	0	0	0	0	0	0	0	5	24	2	2	0	2	2	0	26	0	0	1	0	0	60	0	11	29.4432	0
995	1	88	22	31.7844	pelvis/ hip only trauma, surgery for	1	0	1	2013-08-11	2013-08-23	12	2013-08-13	2013-08-14	1	0	12	1	1	0	0	0	0	0	0	0	0	0	0	0	2	2	12	2	2	0	2	0	1	27	3	0	1	0	0	0	0	0	0	0
996	0	67	19	19.0014	pneumonia, aspiration	3	0	1	2013-07-30	2013-10-09	71	2013-08-15	2013-08-19	4	0	14	1	0	0	0	0	0	0	0	0	0	1	1	0	15	5	69	2	2	0	1	0	5	15	2	1	1	0	0	0	0	15	0	0
1001	0	77	34	98.3793	cardiac arrest	2	0	1	2013-08-18	2013-09-06	19	2013-08-18	2013-09-06	19	0	22	1	0	0	0	0	0	0	0	0	0	0	0	0	0	20	18	1	1	1	1	20	0	0	0	0	1	0	0	380	0	10.5	5	3302.5
1002	1	65	22	56.979	Aneurysm, thoracic aortic, with rupture	0	0	1	2013-08-19	2013-10-02	44	2013-08-20	2013-08-23	3	0	20	1	0	0	0	0	0	0	0	0	0	0	0	0	1	4	43	2	2	0	2	0	0	28	0	0	1	0	0	90	0	0	0	0
1003	0	30	10	31.8599	GI perforation/ rupture, surgery for	0	1	1	2013-08-21	2013-09-04	14	2013-08-21	2013-08-26	5	0	16	1	0	0	0	0	0	0	0	0	0	0	0	0	0	6	13	2	2	0	2	1	0	27	0	0	1	7.5	10	0	0	0	0	0
1007	1	68	12	32.9769	sepsis	2	1	2	2013-08-26	2013-10-02	37	2013-08-28	2013-09-03	6	0	24	1	0	0	0	0	0	0	1	0	0	0	0	1	2	7	36	2	2	0	2	0	0	28	0	0	1	0	0	0	0	0	0	0
1010	0	71	17	39.9752	aneurysm, abdominal aortic	1	0	1	2013-08-28	2013-09-05	8	2013-08-29	2013-08-31	2	0	20	1	0	0	0	0	0	0	0	0	0	0	0	0	1	3	7	2	2	0	2	1	0	27	0	0	1	0	0	0	0	0	10	0
1011	0	52	32	94.7053	OHCA	2	0	2	2013-08-29	2013-09-10	12	2013-08-29	2013-09-10	12	0	40	1	0	0	0	0	0	0	0	0	0	0	0	1	0	13	11	2	2	0	1	12	1	15	2	0	1	0	0	100	0	1	7.5	0
1012	0	69	13	46.7743	sepsis	2	1	2	2013-08-08	2013-09-06	29	2013-08-29	2013-09-03	5	0	30	1	1	1	0	0	0	0	0	0	1	0	0	0	21	6	28	2	1	1	1	0	0	28	0	0	1	0	0	0	0	0	0	0
1014	1	61	14	10.585	Pulmonary hemptysis/hemorrhage	3	0	1	2013-08-30	2013-09-12	13	2013-08-31	2013-09-03	3	0	38	1	0	0	0	0	0	0	0	0	0	0	0	0	0	4	12	2	2	0	2	0	0	28	0	0	1	0	0	0	0	0	0	0
1015	0	62	15	45.5364	respiratory medical	3	0	2	2013-08-27	2013-09-15	19	2013-08-31	2013-09-11	11	0	20	1	0	0	0	0	0	0	0	0	0	0	0	1	4	12	18	2	2	0	2	0	5	19	2	0	1	15	0	390	2.1564870000000003	87	6.5	0
1021	0	64	31	93.8516	neurotrauma	4	0	1	2013-09-04	2013-09-07	3	2013-09-04	2013-09-07	3	0	20	1	0	1	0	0	0	0	0	0	0	1	0	0	0	4	3	1	1	1	1	4	0	0	0	1	1	0	0	0	0	0	146	0
1023	1	75	32	90.4987	ileus	0	1	2	2013-09-04	2013-11-07	64	2013-09-04	2013-09-24	20	0	16	1	0	0	0	0	0	0	1	0	0	1	0	0	0	21	63	2	2	0	2	5	3	19	2	0	1	7.5	0	0	0	11	74.5167	0
[truncated: 52 more columns]
